# Supplementary material for: Systematic analysis of insertions and deletions specific to nematode proteins and their proposed functional and evolutionary relevance
Source: BMC Evol Biol. 2009 Jan 28;9:23. doi: 10.1186/1471-2148-9-23 (PMC2644674; doi:10.1186/1471-2148-9-23)
Supplement: Additional file 1 — Panther based classification of proteins bearing nematode specific indels. The data provided represent summary of the functional classification of the proteins bearing nematode specific indels based on the Panther protein classification system. [file 1471-2148-9-23-S1.xls]

## Sheet: BMC_ME_Wang_etal_Add_file1
Panther functional classification of families containing indels common to plant parasites
NFv5NotNovel_0412_2141	Lipid, fatty acid and steroid metabolism	BP00019>Lipid and fatty acid transport	BP00028 Transport	BP00141>Lipid and fatty acid transport	BP00028
NFv5NotNovel_0411_1261	Biological process unclassified	BP00216
NFv5NotNovel_0306_3378	Intracellular protein traffic	BP00125>Exocytosis	BP00126 Intracellular protein traffic	BP00125>Endocytosis	BP00129 Transport	BP00141 Cell cycle	BP00203>Mitosis	BP00282>Cytokinesis	BP00204 Cell structure and motility	BP00285>Cell structure	BP00286
NFv5NotNovel_0310_2358	Electron transport	BP00076>Oxidative phosphorylation	BP00077 Coenzyme and prosthetic group metabolism	BP00081>Other coenzyme and prosthetic group metabolism	BP00089
NFv5NotNovel_0103_1543	Protein metabolism and modification	BP00060>Proteolysis	BP00071 Protein metabolism and modification	BP00060>Protein complex assembly	BP00072 Intracellular protein traffic	BP00125>Mitochondrial transport	BP00134
NFv5NotNovel_0409_0745	Protein metabolism and modification	BP00060>Protein modification	BP00063
NFv5NotNovel_0412_0318	Apoptosis	BP00179>Induction of apoptosis	BP00253 Cell proliferation and differentiation	BP00224
NFv5NotNovel_0208_1634	Amino acid metabolism	BP00013>Amino acid catabolism	BP00017
NFv5NotNovel_0308_1758	Cell structure and motility	BP00285>Cell structure	BP00286
NFv5NotNovel_0308_0457	Protein metabolism and modification	BP00060>Protein complex assembly	BP00072 Electron transport	BP00076>Oxidative phosphorylation	BP00077
NFv5NotNovel_0411_0918	Protein metabolism and modification	BP00060>Protein modification	BP00063
NFv5NotNovel_0307_1273	Cell cycle	BP00203>Cell cycle control	BP00207
NFv5NotNovel_0313_2715	Lipid, fatty acid and steroid metabolism	BP00019>Phospholipid metabolism	BP00272
NFv5NotNovel_0103_3268	Lipid, fatty acid and steroid metabolism	BP00019>Other lipid, fatty acid and steroid metabolism	BP00030
NFv5NotNovel_0411_2476	Biological process unclassified	BP00216
NFv5NotNovel_0415_2250	Carbohydrate metabolism	BP00001>Gluconeogenesis	BP00006 Carbohydrate metabolism	BP00001>Monosaccharide metabolism	BP00011 Lipid, fatty acid and steroid metabolism	BP00019>Fatty acid metabolism	BP00020>Fatty acid biosynthesis	BP00021 Coenzyme and prosthetic group metabolism	BP00081>Coenzyme metabolism	BP00082
NFv5NotNovel_0417_2386	Electron transport	BP00076>Oxidative phosphorylation	BP00077
NFv5NotNovel_0416_2776	Carbohydrate metabolism	BP00001 Electron transport	BP00076>Oxidative phosphorylation	BP00077
NFv5NotNovel_0422_1294	Nucleoside, nucleotide and nucleic acid metabolism	BP00031>Pre-mRNA processing	BP00047>mRNA splicing	BP00048
NFv5NotNovel_0308_0727	Biological process unclassified	BP00216
NFv5NotNovel_0409_2820	Nucleoside, nucleotide and nucleic acid metabolism	BP00031>mRNA transcription	BP00040>mRNA transcription regulation	BP00044
NFv5NotNovel_0413_3288	Nucleoside, nucleotide and nucleic acid metabolism	BP00031>DNA metabolism	BP00034>DNA repair	BP00036
NFv5NotNovel_0312_1894	Biological process unclassified	BP00216
NFv5NotNovel_0412_1597	Lipid, fatty acid and steroid metabolism	BP00019>Fatty acid metabolism	BP00020
NFv5NotNovel_0409_0315	Signal transduction	BP00102>Intracellular signaling cascade	BP00111 Apoptosis	BP00179>Induction of apoptosis	BP00253
NFv5NotNovel_0203_0155	Biological process unclassified	BP00216
NFv5NotNovel_0414_3240	Nucleoside, nucleotide and nucleic acid metabolism	BP00031>Pre-mRNA processing	BP00047>mRNA splicing	BP00048
NFv5NotNovel_0413_1190	Protein metabolism and modification	BP00060>Protein biosynthesis	BP00061 Protein metabolism and modification	BP00060>Translational regulation	BP00073
NFv5NotNovel_0307_2936	Biological process unclassified	BP00216
NFv5NotNovel_0409_1712	Nucleoside, nucleotide and nucleic acid metabolism	BP00031>Pyrimidine metabolism	BP00033
NFv5NotNovel_0411_0301	Lipid, fatty acid and steroid metabolism	BP00019>Steroid metabolism	BP00295>Cholesterol metabolism	BP00026 Protein metabolism and modification	BP00060>Protein modification	BP00063>Protein phosphorylation	BP00064
NFv5NotNovel_0306_2732	Lipid, fatty acid and steroid metabolism	BP00019>Fatty acid metabolism	BP00020 Lipid, fatty acid and steroid metabolism	BP00019>Steroid metabolism	BP00295>Steroid hormone metabolism	BP00299
NFv5NotNovel_0413_3063	Lipid, fatty acid and steroid metabolism	BP00019>Lipid metabolism	BP00290 Protein metabolism and modification	BP00060>Protein modification	BP00063>Protein-lipid modification	BP00070 Signal transduction	BP00102>Cell surface receptor mediated signal transduction	BP00103>G-protein mediated signaling	BP00104 Cell proliferation and differentiation	BP00224
NFv5NotNovel_0306_0165	Nucleoside, nucleotide and nucleic acid metabolism	BP00031>Pre-mRNA processing	BP00047>mRNA capping	BP00050
NFv5NotNovel_0422_1513	Carbohydrate metabolism	BP00001>Tricarboxylic acid pathway	BP00008
NFv5NotNovel_0307_0132	Carbohydrate metabolism	BP00001>Other carbohydrate metabolism	BP00012
NFv5NotNovel_0412_2671	Carbohydrate metabolism	BP00001>Other polysaccharide metabolism	BP00009 Protein metabolism and modification	BP00060>Protein modification	BP00063 Coenzyme and prosthetic group metabolism	BP00081>Porphyrin metabolism	BP00087 Signal transduction	BP00102
NFv5NotNovel_0205_0069	Transport	BP00141>Ion transport	BP00142>Cation transport	BP00143
NFv5NotNovel_0313_0964	Electron transport	BP00076>Oxidative phosphorylation	BP00077
NFv5NotNovel_0307_0450	Biological process unclassified	BP00216
NFv5NotNovel_0411_0307	Transport	BP00141>Small molecule transport	BP00145 Transport	BP00141>Other transport	BP00147
NFv5NotNovel_0410_0625	Lipid, fatty acid and steroid metabolism	BP00019>Regulation of lipid, fatty acid and steroid metabolism	BP00027 Lipid, fatty acid and steroid metabolism	BP00019>Phospholipid metabolism	BP00272
NFv5NotNovel_0105_0993	Protein metabolism and modification	BP00060>Proteolysis	BP00071
NFv5NotNovel_0411_0972	Lipid, fatty acid and steroid metabolism	BP00019>Phospholipid metabolism	BP00272 Signal transduction	BP00102>Cell surface receptor mediated signal transduction	BP00103>G-protein mediated signaling	BP00104
NFv5NotNovel_0409_0490	Carbohydrate metabolism	BP00001>Other polysaccharide metabolism	BP00009
NFv5NotNovel_0309_0465	Lipid, fatty acid and steroid metabolism	BP00019 Immunity and defense	BP00148 Other metabolism	BP00289
NFv5NotNovel_0410_1626	Lipid, fatty acid and steroid metabolism	BP00019>Phospholipid metabolism	BP00272 Signal transduction	BP00102
NFv5NotNovel_0308_2631	Carbohydrate metabolism	BP00001>Glycolysis	BP00005
NFv5NotNovel_0316_0416	Protein metabolism and modification	BP00060>Proteolysis	BP00071
NFv5NotNovel_0103_1481	Protein metabolism and modification	BP00060>Protein modification	BP00063>Protein phosphorylation	BP00064 Signal transduction	BP00102>Cell surface receptor mediated signal transduction	BP00103>Cytokine and chemokine mediated signaling pathway	BP00107 Signal transduction	BP00102>Cell surface receptor mediated signal transduction	BP00103>Receptor protein tyrosine kinase signaling pathway	BP00108 Signal transduction	BP00102>Intracellular signaling cascade	BP00111>JAK-STAT cascade	BP00117 Homeostasis	BP00267>Glucose homeostasis	BP00269
NFv5NotNovel_0414_2296	Nucleoside, nucleotide and nucleic acid metabolism	BP00031>Pre-mRNA processing	BP00047
NFv5NotNovel_0309_2287	Nucleoside, nucleotide and nucleic acid metabolism	BP00031>DNA metabolism	BP00034>DNA replication	BP00035 Cell cycle	BP00203>DNA replication	BP00035
NFv5NotNovel_0408_3189	Signal transduction	BP00102>Intracellular signaling cascade	BP00111 Developmental processes	BP00193>Embryogenesis	BP00242 Cell proliferation and differentiation	BP00224
NFv5NotNovel_0204_1012	Nucleoside, nucleotide and nucleic acid metabolism	BP00031>Pre-mRNA processing	BP00047>mRNA splicing	BP00048
NFv5NotNovel_0314_2678	Nucleoside, nucleotide and nucleic acid metabolism	BP00031>Purine metabolism	BP00032 Nucleoside, nucleotide and nucleic acid metabolism	BP00031>Pyrimidine metabolism	BP00033
NFv5NotNovel_0428_2506	Protein metabolism and modification	BP00060>Translational regulation	BP00073
NFv5NotNovel_0427_2362	Protein metabolism and modification	BP00060>Protein biosynthesis	BP00061
NFv5NotNovel_0309_0897	Protein metabolism and modification	BP00060>Protein biosynthesis	BP00061
NFv5NotNovel_0308_1701	Nucleoside, nucleotide and nucleic acid metabolism	BP00031>RNA catabolism	BP00256
NFv5NotNovel_0306_1192	Nucleoside, nucleotide and nucleic acid metabolism	BP00031>tRNA metabolism	BP00054
NFv5NotNovel_0307_2255	Nucleoside, nucleotide and nucleic acid metabolism	BP00031>mRNA transcription	BP00040>General mRNA transcription activities	BP00041
NFv5NotNovel_0413_3016	Nucleoside, nucleotide and nucleic acid metabolism	BP00031>DNA metabolism	BP00034>DNA replication	BP00035 Nucleoside, nucleotide and nucleic acid metabolism	BP00031>DNA metabolism	BP00034>DNA repair	BP00036 Nucleoside, nucleotide and nucleic acid metabolism	BP00031>Chromatin packaging and remodeling	BP00273 Cell cycle	BP00203>DNA replication	BP00035 Cell cycle	BP00203>Mitosis	BP00282>Chromosome segregation	BP00206
NFv5NotNovel_0305_0904	Biological process unclassified	BP00216
NFv5NotNovel_0208_2819	Other metabolism	BP00289
NFv5NotNovel_0208_2061	Intracellular protein traffic	BP00125>General vesicle transport	BP00276 Neuronal activities	BP00166>Synaptic transmission	BP00167>Neurotransmitter release	BP00168
NFv5NotNovel_0407_2393	Intracellular protein traffic	BP00125
NFv5NotNovel_0409_0556	Biological process unclassified	BP00216
NFv5NotNovel_0410_3366	Nucleoside, nucleotide and nucleic acid metabolism	BP00031>mRNA transcription	BP00040>General mRNA transcription activities	BP00041
NFv5NotNovel_0313_2480	Protein metabolism and modification	BP00060>Proteolysis	BP00071
NFv5NotNovel_0103_2280	Protein metabolism and modification	BP00060>Proteolysis	BP00071
NFv5NotNovel_0204_2522	Biological process unclassified	BP00216
NFv5NotNovel_0412_2170	Biological process unclassified	BP00216
NFv5NotNovel_0408_1725	Protein metabolism and modification	BP00060>Proteolysis	BP00071
NFv5NotNovel_0310_0619	Biological process unclassified	BP00216
NFv5NotNovel_0309_0134	Protein metabolism and modification	BP00060>Proteolysis	BP00071
NFv5NotNovel_0408_0173	Biological process unclassified	BP00216
NFv5NotNovel_0313_0883	Nucleoside, nucleotide and nucleic acid metabolism	BP00031>RNA catabolism	BP00256 Cell cycle	BP00203>Mitosis	BP00282
NFv5NotNovel_0307_1148	Biological process unclassified	BP00216
NFv5NotNovel_0419_0254	Protein metabolism and modification	BP00060>Proteolysis	BP00071 Cell cycle	BP00203>Cell cycle control	BP00207
NFv5NotNovel_0308_2881	Nucleoside, nucleotide and nucleic acid metabolism	BP00031>RNA localization	BP00053 Intracellular protein traffic	BP00125>General vesicle transport	BP00276 Cell cycle	BP00203 Cell structure and motility	BP00285>Cell structure	BP00286
NFv5NotNovel_0307_2382	Nucleoside, nucleotide and nucleic acid metabolism	BP00031>mRNA transcription	BP00040>mRNA transcription initiation	BP00042 Nucleoside, nucleotide and nucleic acid metabolism	BP00031>mRNA transcription	BP00040>mRNA transcription regulation	BP00044 Protein metabolism and modification	BP00060>Protein modification	BP00063>Protein phosphorylation	BP00064 Phosphate metabolism	BP00095 Cell cycle	BP00203 Cell proliferation and differentiation	BP00224 Other metabolism	BP00289
NFv5NotNovel_0307_1629	Nucleoside, nucleotide and nucleic acid metabolism	BP00031>rRNA metabolism	BP00055
Panther functional classification of families containing indels common to free-living nematodes
NFv5NotNovel_0206_2663	Lipid, fatty acid and steroid metabolism	BP00019>Steroid metabolism	BP00295>Cholesterol metabolism	BP00026
NFv5NotNovel_0305_3126	Nucleoside, nucleotide and nucleic acid metabolism	BP00031>mRNA transcription	BP00040>mRNA transcription regulation	BP00044 Apoptosis	BP00179>Inhibition of apoptosis	BP00263 Cell cycle	BP00203>Cell cycle control	BP00207
NFv5NotNovel_0206_0086	Protein metabolism and modification	BP00060>Proteolysis	BP00071 Signal transduction	BP00102>Cell communication	BP00274>Cell adhesion-mediated signaling	BP00120 Developmental processes	BP00193>Mesoderm development	BP00248>Heart development	BP00251
NFv5NotNovel_0304_1426	Transport	BP00141>Ion transport	BP00142
NFv5NotNovel_0307_2941	Protein metabolism and modification	BP00060>Proteolysis	BP00071 Cell cycle	BP00203>Cell cycle control	BP00207 Cell cycle	BP00203>Mitosis	BP00282 Other metabolism	BP00289
NFv5NotNovel_0306_1053	Biological process unclassified	BP00216
NFv5NotNovel_0415_1496	Intracellular protein traffic	BP00125>General vesicle transport	BP00276
NFv5NotNovel_0208_1634	Amino acid metabolism	BP00013>Amino acid catabolism	BP00017
NFv5NotNovel_0308_1758	Cell structure and motility	BP00285>Cell structure	BP00286
NFv5NotNovel_0417_1500	Lipid, fatty acid and steroid metabolism	BP00019>Lipid and fatty acid transport	BP00028 Transport	BP00141>Lipid and fatty acid transport	BP00028 Transport	BP00141>Ion transport	BP00142>Cation transport	BP00143
NFv5NotNovel_0312_1682	Cell cycle	BP00203>Cell cycle control	BP00207
NFv5NotNovel_0205_1497	Biological process unclassified	BP00216
NFv5NotNovel_0206_2474	Amino acid metabolism	BP00013>Amino acid biosynthesis	BP00014 Other metabolism	BP00289
NFv5NotNovel_0307_1273	Cell cycle	BP00203>Cell cycle control	BP00207
NFv5NotNovel_0306_1865	Protein metabolism and modification	BP00060 Cell cycle	BP00203>Cell cycle control	BP00207 Cell cycle	BP00203>Mitosis	BP00282
NFv5NotNovel_0308_2217	Cell cycle	BP00203>Mitosis	BP00282
NFv5NotNovel_0413_1538	Nucleoside, nucleotide and nucleic acid metabolism	BP00031>mRNA transcription	BP00040>mRNA transcription regulation	BP00044 Cell cycle	BP00203>Cell cycle control	BP00207
NFv5NotNovel_0207_3210	Protein metabolism and modification	BP00060>Protein modification	BP00063>Protein phosphorylation	BP00064 Cell cycle	BP00203>Cell cycle control	BP00207 Cell cycle	BP00203>Mitosis	BP00282
NFv5NotNovel_0308_2027	Signal transduction	BP00102>Other signal transduction	BP00123
NFv5NotNovel_0411_2048	Protein metabolism and modification	BP00060>Protein biosynthesis	BP00061
NFv5NotNovel_0417_0210	Protein metabolism and modification	BP00060>Protein folding	BP00062 Protein metabolism and modification	BP00060>Protein complex assembly	BP00072
NFv5NotNovel_0307_0290	Nucleoside, nucleotide and nucleic acid metabolism	BP00031>mRNA transcription	BP00040>mRNA transcription regulation	BP00044
NFv5NotNovel_0415_2250	Carbohydrate metabolism	BP00001>Gluconeogenesis	BP00006 Carbohydrate metabolism	BP00001>Monosaccharide metabolism	BP00011 Lipid, fatty acid and steroid metabolism	BP00019>Fatty acid metabolism	BP00020>Fatty acid biosynthesis	BP00021 Coenzyme and prosthetic group metabolism	BP00081>Coenzyme metabolism	BP00082
NFv5NotNovel_0309_0292	Electron transport	BP00076>Oxidative phosphorylation	BP00077 Coenzyme and prosthetic group metabolism	BP00081>Other coenzyme and prosthetic group metabolism	BP00089
NFv5NotNovel_0310_1275	Nucleoside, nucleotide and nucleic acid metabolism	BP00031>Pre-mRNA processing	BP00047>mRNA polyadenylation	BP00049
NFv5NotNovel_0413_1422	Signal transduction	BP00102 Protein targeting and localization	BP00137>Protein targeting	BP00138 Cell cycle	BP00203
NFv5NotNovel_0310_2236	Protein metabolism and modification	BP00060>Proteolysis	BP00071
NFv5NotNovel_0307_2986	Biological process unclassified	BP00216
NFv5NotNovel_0410_0187	Biological process unclassified	BP00216
NFv5NotNovel_0207_2085	Nucleoside, nucleotide and nucleic acid metabolism	BP00031>DNA metabolism	BP00034>DNA replication	BP00035 Cell cycle	BP00203>DNA replication	BP00035
NFv5NotNovel_0308_2340	Nucleoside, nucleotide and nucleic acid metabolism	BP00031>RNA catabolism	BP00256
NFv5NotNovel_0415_1154	Protein metabolism and modification	BP00060>Protein biosynthesis	BP00061 Other metabolism	BP00289
NFv5NotNovel_0312_0848	Developmental processes	BP00193>Ectoderm development	BP00246>Neurogenesis	BP00199
NFv5NotNovel_0206_3301	Signal transduction	BP00102>Intracellular signaling cascade	BP00111>NO mediated signal transduction	BP00118 Neuronal activities	BP00166>Synaptic transmission	BP00167 Developmental processes	BP00193>Mesoderm development	BP00248>Muscle development	BP00250 Cell structure and motility	BP00285
NFv5NotNovel_0409_2545	Nucleoside, nucleotide and nucleic acid metabolism	BP00031>DNA metabolism	BP00034>DNA replication	BP00035 Nucleoside, nucleotide and nucleic acid metabolism	BP00031>DNA metabolism	BP00034>DNA repair	BP00036 Nucleoside, nucleotide and nucleic acid metabolism	BP00031>DNA metabolism	BP00034>DNA recombination	BP00038 Cell cycle	BP00203>DNA replication	BP00035
NFv5NotNovel_0308_1130	Nucleoside, nucleotide and nucleic acid metabolism	BP00031>DNA metabolism	BP00034>DNA replication	BP00035 Cell cycle	BP00203>DNA replication	BP00035
NFv5NotNovel_0206_1508	Biological process unclassified	BP00216
NFv5NotNovel_0205_0214	Protein metabolism and modification	BP00060>Proteolysis	BP00071
NFv5NotNovel_0309_3371	Other metabolism	BP00289
NFv5NotNovel_0308_0727	Biological process unclassified	BP00216
NFv5NotNovel_0416_2437	Intracellular protein traffic	BP00125>General vesicle transport	BP00276 Developmental processes	BP00193>Gametogenesis	BP00194 Developmental processes	BP00193>Fertilization	BP00240 Cell cycle	BP00203>Mitosis	BP00282>Chromosome segregation	BP00206 Cell proliferation and differentiation	BP00224 Cell structure and motility	BP00285>Cell structure	BP00286
NFv5NotNovel_0306_2312	Intracellular protein traffic	BP00125>General vesicle transport	BP00276
NFv5NotNovel_0309_0278	Protein metabolism and modification	BP00060>Proteolysis	BP00071
NFv5NotNovel_0421_2721	Protein metabolism and modification	BP00060>Protein biosynthesis	BP00061
NFv5NotNovel_0306_2333	Protein metabolism and modification	BP00060>Protein modification	BP00063>Protein phosphorylation	BP00064 Protein metabolism and modification	BP00060>Translational regulation	BP00073
NFv5NotNovel_0427_0860	Protein metabolism and modification	BP00060>Protein biosynthesis	BP00061
NFv5NotNovel_0306_1671	Cell structure and motility	BP00285>Cell motility	BP00287
NFv5NotNovel_0407_1432	Biological process unclassified	BP00216
NFv5NotNovel_0414_1402	Protein metabolism and modification	BP00060>Protein folding	BP00062 Electron transport	BP00076 Intracellular protein traffic	BP00125>General vesicle transport	BP00276 Transport	BP00141>Other transport	BP00147 Miscellaneous	BP00211
NFv5NotNovel_0412_0963	Electron transport	BP00076
NFv5NotNovel_0306_0025	Nucleoside, nucleotide and nucleic acid metabolism	BP00031>DNA metabolism	BP00034>DNA replication	BP00035 Nucleoside, nucleotide and nucleic acid metabolism	BP00031>DNA metabolism	BP00034>DNA repair	BP00036 Cell cycle	BP00203>DNA replication	BP00035
NFv5NotNovel_0307_1768	Intracellular protein traffic	BP00125>Exocytosis	BP00126
NFv5NotNovel_0307_0096	Nucleoside, nucleotide and nucleic acid metabolism	BP00031>rRNA metabolism	BP00055
NFv5NotNovel_0414_2194	Amino acid metabolism	BP00013 Lipid, fatty acid and steroid metabolism	BP00019>Fatty acid metabolism	BP00020>Fatty acid biosynthesis	BP00021
NFv5NotNovel_0205_0939	Biological process unclassified	BP00216
NFv5NotNovel_0407_0057	Lipid, fatty acid and steroid metabolism	BP00019>Steroid metabolism	BP00295>Cholesterol metabolism	BP00026 Other metabolism	BP00289
NFv5NotNovel_0310_1425	Nucleoside, nucleotide and nucleic acid metabolism	BP00031>DNA metabolism	BP00034>DNA repair	BP00036 Nucleoside, nucleotide and nucleic acid metabolism	BP00031>DNA metabolism	BP00034>DNA recombination	BP00038 Protein metabolism and modification	BP00060>Translational regulation	BP00073 Signal transduction	BP00102 Cell cycle	BP00203>Cell cycle control	BP00207 Cell proliferation and differentiation	BP00224
NFv5NotNovel_0206_1355	Other metabolism	BP00289
NFv5NotNovel_0308_2549	Protein metabolism and modification	BP00060>Proteolysis	BP00071 Cell cycle	BP00203>Cell cycle control	BP00207
NFv5NotNovel_0308_1467	Protein metabolism and modification	BP00060>Protein modification	BP00063>Protein phosphorylation	BP00064 Protein metabolism and modification	BP00060>Other protein metabolism	BP00075 Intracellular protein traffic	BP00125>Endocytosis	BP00129
NFv5NotNovel_0306_1365	Biological process unclassified	BP00216
NFv5NotNovel_0305_2062	Protein metabolism and modification	BP00060>Protein biosynthesis	BP00061
NFv5NotNovel_0309_1060	Protein metabolism and modification	BP00060>Protein modification	BP00063>Protein glycosylation	BP00067
NFv5NotNovel_0206_1559	Amino acid metabolism	BP00013>Amino acid catabolism	BP00017 Other metabolism	BP00289
NFv5NotNovel_0308_1386	Carbohydrate metabolism	BP00001>Glycogen metabolism	BP00298
NFv5NotNovel_0306_0767	Lipid, fatty acid and steroid metabolism	BP00019>Phospholipid metabolism	BP00272 Lipid, fatty acid and steroid metabolism	BP00019>Lipid metabolism	BP00290 Protein metabolism and modification	BP00060>Protein biosynthesis	BP00061 Protein metabolism and modification	BP00060>Protein modification	BP00063>Protein-lipid modification	BP00070 Other metabolism	BP00289
NFv5NotNovel_0305_3222	Intracellular protein traffic	BP00125>Endocytosis	BP00129 Cell cycle	BP00203>Cell cycle control	BP00207
NFv5NotNovel_0307_1408	Biological process unclassified	BP00216
NFv5NotNovel_0306_2154	Nucleoside, nucleotide and nucleic acid metabolism	BP00031 Cell proliferation and differentiation	BP00224
NFv5NotNovel_0417_2540	Protein metabolism and modification	BP00060>Proteolysis	BP00071
NFv5NotNovel_0306_3190	Lipid, fatty acid and steroid metabolism	BP00019>Steroid metabolism	BP00295>Cholesterol metabolism	BP00026 Coenzyme and prosthetic group metabolism	BP00081>Coenzyme metabolism	BP00082
NFv5NotNovel_0410_3017	Lipid, fatty acid and steroid metabolism	BP00019>Steroid metabolism	BP00295>Cholesterol metabolism	BP00026
NFv5NotNovel_0305_0549	Nucleoside, nucleotide and nucleic acid metabolism	BP00031>mRNA transcription	BP00040>mRNA transcription regulation	BP00044
NFv5NotNovel_0411_3276	Protein metabolism and modification	BP00060>Protein biosynthesis	BP00061
NFv5NotNovel_0310_2188	Protein metabolism and modification	BP00060>Protein biosynthesis	BP00061
NFv5NotNovel_0415_1980	Intracellular protein traffic	BP00125>Nuclear transport	BP00133 Protein targeting and localization	BP00137>Protein targeting	BP00138
NFv5NotNovel_0415_2126	Nucleoside, nucleotide and nucleic acid metabolism	BP00031>Purine metabolism	BP00032
NFv5NotNovel_0307_2985	Biological process unclassified	BP00216
NFv5NotNovel_0418_1491	Intracellular protein traffic	BP00125>Endocytosis	BP00129 Neuronal activities	BP00166>Synaptic transmission	BP00167>Neurotransmitter release	BP00168
NFv5NotNovel_0306_1370	Biological process unclassified	BP00216
NFv5NotNovel_0409_1712	Nucleoside, nucleotide and nucleic acid metabolism	BP00031>Pyrimidine metabolism	BP00033
NFv5NotNovel_0414_0291	Intracellular protein traffic	BP00125>General vesicle transport	BP00276
NFv5NotNovel_0106_1110	Protein metabolism and modification	BP00060>Protein biosynthesis	BP00061 Protein metabolism and modification	BP00060>Protein modification	BP00063>Protein phosphorylation	BP00064 Signal transduction	BP00102>Intracellular signaling cascade	BP00111>Other intracellular signaling cascade	BP00119 Cell proliferation and differentiation	BP00224
NFv5NotNovel_0305_0343	Biological process unclassified	BP00216
NFv5NotNovel_0306_0406	Biological process unclassified	BP00216
NFv5NotNovel_0307_1462	Nucleoside, nucleotide and nucleic acid metabolism	BP00031>Pre-mRNA processing	BP00047>mRNA capping	BP00050
NFv5NotNovel_0312_1066	Biological process unclassified	BP00216
NFv5NotNovel_0306_3186	Nucleoside, nucleotide and nucleic acid metabolism	BP00031>tRNA metabolism	BP00054
NFv5NotNovel_0310_2238	Coenzyme and prosthetic group metabolism	BP00081>Pterin metabolism	BP00086 Sulfur metabolism	BP00101
NFv5NotNovel_0205_0091	Nucleoside, nucleotide and nucleic acid metabolism	BP00031>DNA metabolism	BP00034>DNA repair	BP00036 Developmental processes	BP00193>Meiosis	BP00195
NFv5NotNovel_0205_0069	Transport	BP00141>Ion transport	BP00142>Cation transport	BP00143
NFv5NotNovel_0206_1223	Nucleoside, nucleotide and nucleic acid metabolism	BP00031>mRNA transcription	BP00040>mRNA transcription regulation	BP00044
NFv5NotNovel_0413_2543	Protein metabolism and modification	BP00060>Protein modification	BP00063>Protein-lipid modification	BP00070
NFv5NotNovel_0411_0453	Electron transport	BP00076>Oxidative phosphorylation	BP00077
NFv5NotNovel_0408_2749	Lipid, fatty acid and steroid metabolism	BP00019>Lipid and fatty acid transport	BP00028 Intracellular protein traffic	BP00125>Exocytosis	BP00126>Constitutive exocytosis	BP00128 Transport	BP00141>Lipid and fatty acid transport	BP00028
NFv5NotNovel_0308_1182	Amino acid metabolism	BP00013>Amino acid biosynthesis	BP00014 Immunity and defense	BP00148>Detoxification	BP00180 Other metabolism	BP00289
NFv5NotNovel_0307_0273	Nucleoside, nucleotide and nucleic acid metabolism	BP00031>DNA metabolism	BP00034>DNA replication	BP00035 Cell cycle	BP00203>DNA replication	BP00035
NFv5NotNovel_0204_1490	Signal transduction	BP00102>Cell surface receptor mediated signal transduction	BP00103>G-protein mediated signaling	BP00104 Cell structure and motility	BP00285>Cell structure	BP00286
NFv5NotNovel_0411_1320	Lipid, fatty acid and steroid metabolism	BP00019>Lipid metabolism	BP00290 Signal transduction	BP00102>Cell surface receptor mediated signal transduction	BP00103 Signal transduction	BP00102>Intracellular signaling cascade	BP00111 Apoptosis	BP00179>Inhibition of apoptosis	BP00263
NFv5NotNovel_0305_2627	Protein metabolism and modification	BP00060>Protein modification	BP00063>Protein phosphorylation	BP00064 Signal transduction	BP00102>Intracellular signaling cascade	BP00111>Other intracellular signaling cascade	BP00119
NFv5NotNovel_0305_3181	Nucleoside, nucleotide and nucleic acid metabolism	BP00031>DNA metabolism	BP00034>DNA replication	BP00035 Cell cycle	BP00203>DNA replication	BP00035
NFv5NotNovel_0411_2731	Nucleoside, nucleotide and nucleic acid metabolism	BP00031>Chromatin packaging and remodeling	BP00273
NFv5NotNovel_0306_0229	Nucleoside, nucleotide and nucleic acid metabolism	BP00031>mRNA transcription	BP00040 Nucleoside, nucleotide and nucleic acid metabolism	BP00031>Chromatin packaging and remodeling	BP00273
NFv5NotNovel_0307_0836	Biological process unclassified	BP00216
NFv5NotNovel_0407_2754	Carbohydrate metabolism	BP00001>Other polysaccharide metabolism	BP00009 Lipid, fatty acid and steroid metabolism	BP00019>Lipid metabolism	BP00290
NFv5NotNovel_0411_1984	Protein metabolism and modification	BP00060>Protein modification	BP00063
NFv5NotNovel_0309_0465	Lipid, fatty acid and steroid metabolism	BP00019 Immunity and defense	BP00148 Other metabolism	BP00289
NFv5NotNovel_0410_1626	Lipid, fatty acid and steroid metabolism	BP00019>Phospholipid metabolism	BP00272 Signal transduction	BP00102
NFv5NotNovel_0308_2631	Carbohydrate metabolism	BP00001>Glycolysis	BP00005
NFv5NotNovel_0308_3039	Protein metabolism and modification	BP00060>Protein modification	BP00063>Protein phosphorylation	BP00064 Signal transduction	BP00102>Intracellular signaling cascade	BP00111>MAPKKK cascade	BP00114 Signal transduction	BP00102>Intracellular signaling cascade	BP00111>Other intracellular signaling cascade	BP00119
NFv5NotNovel_0419_1018	Phosphate metabolism	BP00095 Other metabolism	BP00289
NFv5NotNovel_0422_1751	Protein metabolism and modification	BP00060
NFv5NotNovel_0205_2413	Nucleoside, nucleotide and nucleic acid metabolism	BP00031>Purine metabolism	BP00032
NFv5NotNovel_0206_0012	Nucleoside, nucleotide and nucleic acid metabolism	BP00031>Purine metabolism	BP00032
NFv5NotNovel_0407_2555	Nucleoside, nucleotide and nucleic acid metabolism	BP00031>Pyrimidine metabolism	BP00033
NFv5NotNovel_0305_0794	Signal transduction	BP00102>Intracellular signaling cascade	BP00111 Signal transduction	BP00102>Cell communication	BP00274>Ligand-mediated signaling	BP00122 Intracellular protein traffic	BP00125>General vesicle transport	BP00276 Transport	BP00141 Neuronal activities	BP00166>Synaptic transmission	BP00167>Neurotransmitter release	BP00168
NFv5NotNovel_0306_1382	Nucleoside, nucleotide and nucleic acid metabolism	BP00031>DNA metabolism	BP00034>DNA replication	BP00035 Cell cycle	BP00203>DNA replication	BP00035
NFv5NotNovel_0310_3142	Signal transduction	BP00102>Cell surface receptor mediated signal transduction	BP00103>G-protein mediated signaling	BP00104 Signal transduction	BP00102>Cell surface receptor mediated signal transduction	BP00103>Receptor protein tyrosine kinase signaling pathway	BP00108
NFv5NotNovel_0306_2752	Miscellaneous	BP00211
NFv5NotNovel_0310_1373	Nucleoside, nucleotide and nucleic acid metabolism	BP00031>rRNA metabolism	BP00055 Protein metabolism and modification	BP00060>Protein modification	BP00063>Protein phosphorylation	BP00064
NFv5NotNovel_0427_2994	Protein metabolism and modification	BP00060>Protein biosynthesis	BP00061
NFv5NotNovel_0428_3336	Protein metabolism and modification	BP00060>Protein biosynthesis	BP00061
NFv5NotNovel_0306_1192	Nucleoside, nucleotide and nucleic acid metabolism	BP00031>tRNA metabolism	BP00054
NFv5NotNovel_0307_3277	Nucleoside, nucleotide and nucleic acid metabolism	BP00031 Oncogenesis	BP00281 Non-vertebrate process	BP00301
NFv5NotNovel_0411_2416	Nucleoside, nucleotide and nucleic acid metabolism	BP00031>mRNA transcription	BP00040>General mRNA transcription activities	BP00041
NFv5NotNovel_0308_1094	Signal transduction	BP00102>Cell surface receptor mediated signal transduction	BP00103 Signal transduction	BP00102>Intracellular signaling cascade	BP00111>MAPKKK cascade	BP00114 Developmental processes	BP00193 Cell proliferation and differentiation	BP00224 Oncogenesis	BP00281
NFv5NotNovel_0311_2977	Nucleoside, nucleotide and nucleic acid metabolism	BP00031>Pre-mRNA processing	BP00047>mRNA splicing	BP00048
NFv5NotNovel_0313_0337	Protein metabolism and modification	BP00060>Protein biosynthesis	BP00061
NFv5NotNovel_0411_2365	Carbohydrate metabolism	BP00001>Other carbohydrate metabolism	BP00012 Other metabolism	BP00289>Other carbon metabolism	BP00292
NFv5NotNovel_0308_2594	Biological process unclassified	BP00216
NFv5NotNovel_0418_2112	Intracellular protein traffic	BP00125 Transport	BP00141>Other transport	BP00147
NFv5NotNovel_0411_1312	Amino acid metabolism	BP00013>Amino acid catabolism	BP00017 Other metabolism	BP00289
NFv5NotNovel_0409_2318	Intracellular protein traffic	BP00125>Exocytosis	BP00126
NFv5NotNovel_0308_2854	Biological process unclassified	BP00216
NFv5NotNovel_0306_3064	Miscellaneous	BP00211
NFv5NotNovel_0306_2856	Protein metabolism and modification	BP00060>Protein biosynthesis	BP00061
NFv5NotNovel_0309_0052	Protein metabolism and modification	BP00060>Protein modification	BP00063 Protein metabolism and modification	BP00060>Proteolysis	BP00071
NFv5NotNovel_0206_2254	Nucleoside, nucleotide and nucleic acid metabolism	BP00031>mRNA transcription	BP00040>mRNA transcription regulation	BP00044
NFv5NotNovel_0306_0720	Nucleoside, nucleotide and nucleic acid metabolism	BP00031>DNA metabolism	BP00034>DNA repair	BP00036 Nucleoside, nucleotide and nucleic acid metabolism	BP00031>DNA metabolism	BP00034>DNA recombination	BP00038 Protein metabolism and modification	BP00060>Translational regulation	BP00073 Signal transduction	BP00102 Cell cycle	BP00203>Cell cycle control	BP00207 Cell proliferation and differentiation	BP00224
NFv5NotNovel_0307_0577	Nucleoside, nucleotide and nucleic acid metabolism	BP00031>mRNA transcription	BP00040>General mRNA transcription activities	BP00041
NFv5NotNovel_0308_1592	Signal transduction	BP00102>Cell surface receptor mediated signal transduction	BP00103>G-protein mediated signaling	BP00104 Signal transduction	BP00102>Cell surface receptor mediated signal transduction	BP00103>Receptor protein tyrosine kinase signaling pathway	BP00108
NFv5NotNovel_0208_2819	Other metabolism	BP00289
NFv5NotNovel_0414_0973	Nucleoside, nucleotide and nucleic acid metabolism	BP00031>mRNA transcription	BP00040>mRNA transcription elongation	BP00043 Nucleoside, nucleotide and nucleic acid metabolism	BP00031>Chromatin packaging and remodeling	BP00273
NFv5NotNovel_0414_1760	Sulfur metabolism	BP00101
NFv5NotNovel_0315_0397	Protein metabolism and modification	BP00060>Protein biosynthesis	BP00061 Protein metabolism and modification	BP00060>Protein complex assembly	BP00072 Protein targeting and localization	BP00137>Protein targeting	BP00138
NFv5NotNovel_0306_2546	Lipid, fatty acid and steroid metabolism	BP00019
NFv5NotNovel_0407_0431	Cell cycle	BP00203>Mitosis	BP00282>Chromosome segregation	BP00206
NFv5NotNovel_0309_0094	Intracellular protein traffic	BP00125>Exocytosis	BP00126>Regulated exocytosis	BP00127 Neuronal activities	BP00166>Synaptic transmission	BP00167>Neurotransmitter release	BP00168
NFv5NotNovel_0305_1074	Sulfur metabolism	BP00101>Other sulfur metabolism	BP00293
NFv5NotNovel_0414_1921	Protein metabolism and modification	BP00060>Amino acid activation	BP00074
NFv5NotNovel_0305_2317	Protein metabolism and modification	BP00060>Amino acid activation	BP00074
NFv5NotNovel_0309_1829	Nucleoside, nucleotide and nucleic acid metabolism	BP00031>mRNA transcription	BP00040>mRNA transcription initiation	BP00042
NFv5NotNovel_0305_0942	Nucleoside, nucleotide and nucleic acid metabolism	BP00031>mRNA transcription	BP00040>mRNA transcription initiation	BP00042 Nucleoside, nucleotide and nucleic acid metabolism	BP00031>mRNA transcription	BP00040>mRNA transcription regulation	BP00044
NFv5NotNovel_0205_0649	Nucleoside, nucleotide and nucleic acid metabolism	BP00031>mRNA transcription	BP00040>mRNA transcription initiation	BP00042
NFv5NotNovel_0205_1096	Amino acid metabolism	BP00013>Amino acid catabolism	BP00017 Protein metabolism and modification	BP00060>Proteolysis	BP00071
NFv5NotNovel_0306_1387	Biological process unclassified	BP00216
NFv5NotNovel_0205_1669	Transport	BP00141>Small molecule transport	BP00145 Transport	BP00141>Other transport	BP00147
NFv5NotNovel_0410_0322	Nucleoside, nucleotide and nucleic acid metabolism	BP00031>DNA metabolism	BP00034>DNA repair	BP00036 Nucleoside, nucleotide and nucleic acid metabolism	BP00031>mRNA transcription	BP00040>mRNA transcription initiation	BP00042 Nucleoside, nucleotide and nucleic acid metabolism	BP00031>mRNA transcription	BP00040>mRNA transcription elongation	BP00043
NFv5NotNovel_0308_3365	Nucleoside, nucleotide and nucleic acid metabolism	BP00031>mRNA transcription	BP00040>mRNA transcription initiation	BP00042 Nucleoside, nucleotide and nucleic acid metabolism	BP00031>mRNA transcription	BP00040>mRNA transcription regulation	BP00044
NFv5NotNovel_0205_2310	Biological process unclassified	BP00216
NFv5NotNovel_0306_2221	Nucleoside, nucleotide and nucleic acid metabolism	BP00031>tRNA metabolism	BP00054
NFv5NotNovel_0305_1577	Developmental processes	BP00193
NFv5NotNovel_0306_1818	Muscle contraction	BP00173 Cell structure and motility	BP00285>Cell structure	BP00286
NFv5NotNovel_0315_1458	Cell structure and motility	BP00285>Cell structure	BP00286
NFv5NotNovel_0205_1710	Nucleoside, nucleotide and nucleic acid metabolism	BP00031>Chromatin packaging and remodeling	BP00273
NFv5NotNovel_0418_1087	Electron transport	BP00076 Other metabolism	BP00289
NFv5NotNovel_0205_1470	Biological process unclassified	BP00216
NFv5NotNovel_0408_1252	Nucleoside, nucleotide and nucleic acid metabolism	BP00031>DNA metabolism	BP00034>DNA repair	BP00036
NFv5NotNovel_0413_1200	Protein metabolism and modification	BP00060>Protein modification	BP00063>Protein glycosylation	BP00067
NFv5NotNovel_0424_0377	Protein metabolism and modification	BP00060>Protein modification	BP00063 Protein metabolism and modification	BP00060>Proteolysis	BP00071
NFv5NotNovel_0313_2480	Protein metabolism and modification	BP00060>Proteolysis	BP00071
NFv5NotNovel_0306_2706	Biological process unclassified	BP00216
NFv5NotNovel_0209_0017	Nucleoside, nucleotide and nucleic acid metabolism	BP00031>Purine metabolism	BP00032
NFv5NotNovel_0308_1220	Protein metabolism and modification	BP00060>Protein modification	BP00063 Apoptosis	BP00179>Other apoptosis	BP00239 Cell cycle	BP00203>Cell cycle control	BP00207
NFv5NotNovel_0410_0093	Nucleoside, nucleotide and nucleic acid metabolism	BP00031>Pre-mRNA processing	BP00047>mRNA end-processing and stability	BP00051
NFv5NotNovel_0406_1197	Biological process unclassified	BP00216
NFv5NotNovel_0407_0800	Biological process unclassified	BP00216
NFv5NotNovel_0307_0095	Lipid, fatty acid and steroid metabolism	BP00019>Phospholipid metabolism	BP00272 Signal transduction	BP00102>Cell surface receptor mediated signal transduction	BP00103>Cytokine and chemokine mediated signaling pathway	BP00107 Signal transduction	BP00102>Cell surface receptor mediated signal transduction	BP00103>Receptor protein tyrosine kinase signaling pathway	BP00108
NFv5NotNovel_0306_0521	Carbohydrate metabolism	BP00001
NFv5NotNovel_0205_3048	Protein metabolism and modification	BP00060>Protein biosynthesis	BP00061 Signal transduction	BP00102
NFv5NotNovel_0407_0901	Biological process unclassified	BP00216
NFv5NotNovel_0309_3036	Nucleoside, nucleotide and nucleic acid metabolism	BP00031 Developmental processes	BP00193>Meiosis	BP00195
NFv5NotNovel_0408_0173	Biological process unclassified	BP00216
NFv5NotNovel_0309_1883	Biological process unclassified	BP00216
NFv5NotNovel_0306_0009	Protein metabolism and modification	BP00060>Proteolysis	BP00071
NFv5NotNovel_0206_0655	Protein metabolism and modification	BP00060>Protein biosynthesis	BP00061 Protein metabolism and modification	BP00060>Translational regulation	BP00073
NFv5NotNovel_0408_0049	Nucleoside, nucleotide and nucleic acid metabolism	BP00031>Pre-mRNA processing	BP00047>mRNA polyadenylation	BP00049
NFv5NotNovel_0310_1721	Biological process unclassified	BP00216
NFv5NotNovel_0306_1600	Biological process unclassified	BP00216
NFv5NotNovel_0312_0238	Amino acid metabolism	BP00013
NFv5NotNovel_0408_0310	Biological process unclassified	BP00216
NFv5NotNovel_0306_1755	Nucleoside, nucleotide and nucleic acid metabolism	BP00031>mRNA transcription	BP00040>mRNA transcription regulation	BP00044
NFv5NotNovel_0308_0953	Amino acid metabolism	BP00013>Amino acid biosynthesis	BP00014
NFv5NotNovel_0308_1279	Biological process unclassified	BP00216
NFv5NotNovel_0105_2652	Biological process unclassified	BP00216
NFv5NotNovel_0308_1895	Intracellular protein traffic	BP00125>Other intracellular protein traffic	BP00136 Transport	BP00141>Other transport	BP00147
NFv5NotNovel_0409_1745	Lipid, fatty acid and steroid metabolism	BP00019>Phospholipid metabolism	BP00272
NFv5NotNovel_0311_0403	Biological process unclassified	BP00216
NFv5NotNovel_0205_1773	Biological process unclassified	BP00216
NFv5NotNovel_0207_2316	Carbohydrate metabolism	BP00001>Glycogen metabolism	BP00298
NFv5NotNovel_0307_3076	Biological process unclassified	BP00216
NFv5NotNovel_0307_0106	Protein metabolism and modification	BP00060>Protein modification	BP00063 Intracellular protein traffic	BP00125>Nuclear transport	BP00133
NFv5NotNovel_0415_1205	Protein metabolism and modification	BP00060>Proteolysis	BP00071
NFv5NotNovel_0205_0823	Signal transduction	BP00102>Intracellular signaling cascade	BP00111
NFv5NotNovel_0307_3173	Developmental processes	BP00193>Embryogenesis	BP00242 Cell structure and motility	BP00285>Cell structure	BP00286 Cell structure and motility	BP00285>Cell motility	BP00287
NFv5NotNovel_0410_0163	Carbohydrate metabolism	BP00001>Other polysaccharide metabolism	BP00009 Lipid, fatty acid and steroid metabolism	BP00019
NFv5NotNovel_0305_2547	Biological process unclassified	BP00216
NFv5NotNovel_0409_0264	Nucleoside, nucleotide and nucleic acid metabolism	BP00031 Other metabolism	BP00289
NFv5NotNovel_0305_3211	Protein metabolism and modification	BP00060>Proteolysis	BP00071 Intracellular protein traffic	BP00125>Mitochondrial transport	BP00134
NFv5NotNovel_0413_2814	Protein metabolism and modification	BP00060>Proteolysis	BP00071 Electron transport	BP00076
NFv5NotNovel_0306_2058	Nucleoside, nucleotide and nucleic acid metabolism	BP00031>mRNA transcription	BP00040>mRNA transcription regulation	BP00044
NFv5NotNovel_0415_0716	Nucleoside, nucleotide and nucleic acid metabolism	BP00031>Pre-mRNA processing	BP00047>mRNA splicing	BP00048
NFv5NotNovel_0309_0728	Protein metabolism and modification	BP00060>Amino acid activation	BP00074
NFv5NotNovel_0306_0342	Biological process unclassified	BP00216
NFv5NotNovel_0411_1752	Nucleoside, nucleotide and nucleic acid metabolism	BP00031>mRNA transcription	BP00040
NFv5NotNovel_0308_2881	Nucleoside, nucleotide and nucleic acid metabolism	BP00031>RNA localization	BP00053 Intracellular protein traffic	BP00125>General vesicle transport	BP00276 Cell cycle	BP00203 Cell structure and motility	BP00285>Cell structure	BP00286
NFv5NotNovel_0310_0884	Intracellular protein traffic	BP00125>Exocytosis	BP00126 Intracellular protein traffic	BP00125>Endocytosis	BP00129 Transport	BP00141
NFv5NotNovel_0307_2382	Nucleoside, nucleotide and nucleic acid metabolism	BP00031>mRNA transcription	BP00040>mRNA transcription initiation	BP00042 Nucleoside, nucleotide and nucleic acid metabolism	BP00031>mRNA transcription	BP00040>mRNA transcription regulation	BP00044 Protein metabolism and modification	BP00060>Protein modification	BP00063>Protein phosphorylation	BP00064 Phosphate metabolism	BP00095 Cell cycle	BP00203 Cell proliferation and differentiation	BP00224 Other metabolism	BP00289
NFv5NotNovel_0205_2289	Protein metabolism and modification	BP00060>Proteolysis	BP00071
NFv5NotNovel_0206_2418	Electron transport	BP00076>Oxidative phosphorylation	BP00077 Coenzyme and prosthetic group metabolism	BP00081>Other coenzyme and prosthetic group metabolism	BP00089
NFv5NotNovel_0307_0157	Biological process unclassified	BP00216
NFv5NotNovel_0105_2165	Biological process unclassified	BP00216
NFv5NotNovel_0407_1778	Biological process unclassified	BP00216
NFv5NotNovel_0409_0418	Biological process unclassified	BP00216
NFv5NotNovel_0308_1104	Biological process unclassified	BP00216
NFv5NotNovel_0411_3028	Neuronal activities	BP00166>Synaptic transmission	BP00167
NFv5NotNovel_0308_2957	Nucleoside, nucleotide and nucleic acid metabolism	BP00031>Chromatin packaging and remodeling	BP00273
Panther functional classification of families containing indels common to animal parasites
NFv5NotNovel_0410_0482	Other metabolism	BP00289>Other carbon metabolism	BP00292
NFv5NotNovel_0410_0219	Signal transduction	BP00102
NFv5NotNovel_0310_1116	Protein metabolism and modification	BP00060>Proteolysis	BP00071 Cell cycle	BP00203>Cell cycle control	BP00207 Other metabolism	BP00289
NFv5NotNovel_0205_1000	Nucleoside, nucleotide and nucleic acid metabolism	BP00031>mRNA transcription	BP00040
NFv5NotNovel_0308_2004	Developmental processes	BP00193>Ectoderm development	BP00246>Neurogenesis	BP00199 Other metabolism	BP00289
NFv5NotNovel_0307_1273	Cell cycle	BP00203>Cell cycle control	BP00207
NFv5NotNovel_0305_1590	Cell cycle	BP00203>Cell cycle control	BP00207 Cell cycle	BP00203>Mitosis	BP00282 Cell proliferation and differentiation	BP00224
NFv5NotNovel_0207_3210	Protein metabolism and modification	BP00060>Protein modification	BP00063>Protein phosphorylation	BP00064 Cell cycle	BP00203>Cell cycle control	BP00207 Cell cycle	BP00203>Mitosis	BP00282
NFv5NotNovel_0206_3301	Signal transduction	BP00102>Intracellular signaling cascade	BP00111>NO mediated signal transduction	BP00118 Neuronal activities	BP00166>Synaptic transmission	BP00167 Developmental processes	BP00193>Mesoderm development	BP00248>Muscle development	BP00250 Cell structure and motility	BP00285
NFv5NotNovel_0207_3105	Protein metabolism and modification	BP00060>Protein folding	BP00062
NFv5NotNovel_0409_2545	Nucleoside, nucleotide and nucleic acid metabolism	BP00031>DNA metabolism	BP00034>DNA replication	BP00035 Nucleoside, nucleotide and nucleic acid metabolism	BP00031>DNA metabolism	BP00034>DNA repair	BP00036 Nucleoside, nucleotide and nucleic acid metabolism	BP00031>DNA metabolism	BP00034>DNA recombination	BP00038 Cell cycle	BP00203>DNA replication	BP00035
NFv5NotNovel_0306_0573	Nucleoside, nucleotide and nucleic acid metabolism	BP00031>DNA metabolism	BP00034>DNA replication	BP00035 Cell cycle	BP00203>DNA replication	BP00035
NFv5NotNovel_0309_0278	Protein metabolism and modification	BP00060>Proteolysis	BP00071
NFv5NotNovel_0207_1550	Nucleoside, nucleotide and nucleic acid metabolism	BP00031>mRNA transcription	BP00040>mRNA transcription regulation	BP00044 Developmental processes	BP00193
NFv5NotNovel_0307_0147	Nucleoside, nucleotide and nucleic acid metabolism	BP00031>DNA metabolism	BP00034>DNA repair	BP00036
NFv5NotNovel_0307_1768	Intracellular protein traffic	BP00125>Exocytosis	BP00126
NFv5NotNovel_0407_0057	Lipid, fatty acid and steroid metabolism	BP00019>Steroid metabolism	BP00295>Cholesterol metabolism	BP00026 Other metabolism	BP00289
NFv5NotNovel_0419_0934	Carbohydrate metabolism	BP00001>Other carbohydrate metabolism	BP00012
NFv5NotNovel_0203_0754	Other metabolism	BP00289
NFv5NotNovel_0209_2818	Carbohydrate metabolism	BP00001>Monosaccharide metabolism	BP00011 Lipid, fatty acid and steroid metabolism	BP00019>Lipid metabolism	BP00290 Electron transport	BP00076 Coenzyme and prosthetic group metabolism	BP00081>Coenzyme metabolism	BP00082 Coenzyme and prosthetic group metabolism	BP00081>Vitamin metabolism	BP00083
NFv5NotNovel_0425_3192	Nucleoside, nucleotide and nucleic acid metabolism	BP00031>Chromatin packaging and remodeling	BP00273
NFv5NotNovel_0106_1110	Protein metabolism and modification	BP00060>Protein biosynthesis	BP00061 Protein metabolism and modification	BP00060>Protein modification	BP00063>Protein phosphorylation	BP00064 Signal transduction	BP00102>Intracellular signaling cascade	BP00111>Other intracellular signaling cascade	BP00119 Cell proliferation and differentiation	BP00224
NFv5NotNovel_0425_2619	Cell structure and motility	BP00285
NFv5NotNovel_0407_1613	Coenzyme and prosthetic group metabolism	BP00081
NFv5NotNovel_0306_1769	Nucleoside, nucleotide and nucleic acid metabolism	BP00031>Purine metabolism	BP00032
NFv5NotNovel_0411_1376	Amino acid metabolism	BP00013>Amino acid biosynthesis	BP00014 Coenzyme and prosthetic group metabolism	BP00081>Other coenzyme and prosthetic group metabolism	BP00089 Sulfur metabolism	BP00101>Other sulfur metabolism	BP00293
NFv5NotNovel_0207_2034	Nucleoside, nucleotide and nucleic acid metabolism	BP00031>rRNA metabolism	BP00055 Protein metabolism and modification	BP00060>Protein biosynthesis	BP00061
NFv5NotNovel_0308_2733	Protein metabolism and modification	BP00060>Protein modification	BP00063>Protein phosphorylation	BP00064 Phosphate metabolism	BP00095 Other metabolism	BP00289
NFv5NotNovel_0307_2874	Protein metabolism and modification	BP00060>Protein modification	BP00063>Protein-lipid modification	BP00070
NFv5NotNovel_0314_0272	Protein metabolism and modification	BP00060>Protein biosynthesis	BP00061 Other metabolism	BP00289
NFv5NotNovel_0205_2413	Nucleoside, nucleotide and nucleic acid metabolism	BP00031>Purine metabolism	BP00032
NFv5NotNovel_0408_2845	Nucleoside, nucleotide and nucleic acid metabolism	BP00031>Purine metabolism	BP00032
NFv5NotNovel_0407_2555	Nucleoside, nucleotide and nucleic acid metabolism	BP00031>Pyrimidine metabolism	BP00033
NFv5NotNovel_0429_1437	Protein metabolism and modification	BP00060>Protein biosynthesis	BP00061
NFv5NotNovel_0426_2971	Protein metabolism and modification	BP00060>Protein biosynthesis	BP00061
NFv5NotNovel_0307_2255	Nucleoside, nucleotide and nucleic acid metabolism	BP00031>mRNA transcription	BP00040>General mRNA transcription activities	BP00041
NFv5NotNovel_0426_2931	Protein metabolism and modification	BP00060>Protein biosynthesis	BP00061
NFv5NotNovel_0426_0743	Protein metabolism and modification	BP00060>Protein biosynthesis	BP00061
NFv5NotNovel_0305_1602	Nucleoside, nucleotide and nucleic acid metabolism	BP00031>Nucleoside, nucleotide and nucleic acid transport	BP00058 Transport	BP00141>Nucleoside, nucleotide and nucleic acid transport	BP00058 Cell proliferation and differentiation	BP00224
NFv5NotNovel_0206_2254	Nucleoside, nucleotide and nucleic acid metabolism	BP00031>mRNA transcription	BP00040>mRNA transcription regulation	BP00044
NFv5NotNovel_0306_0720	Nucleoside, nucleotide and nucleic acid metabolism	BP00031>DNA metabolism	BP00034>DNA repair	BP00036 Nucleoside, nucleotide and nucleic acid metabolism	BP00031>DNA metabolism	BP00034>DNA recombination	BP00038 Protein metabolism and modification	BP00060>Translational regulation	BP00073 Signal transduction	BP00102 Cell cycle	BP00203>Cell cycle control	BP00207 Cell proliferation and differentiation	BP00224
NFv5NotNovel_0303_2780	Other metabolism	BP00289
NFv5NotNovel_0309_0094	Intracellular protein traffic	BP00125>Exocytosis	BP00126>Regulated exocytosis	BP00127 Neuronal activities	BP00166>Synaptic transmission	BP00167>Neurotransmitter release	BP00168
NFv5NotNovel_0307_1037	Electron transport	BP00076 Sulfur metabolism	BP00101>Sulfur redox metabolism	BP00079 Other metabolism	BP00289
NFv5NotNovel_0429_2109	Transport	BP00141>Ion transport	BP00142>Cation transport	BP00143
NFv5NotNovel_0412_0167	Lipid, fatty acid and steroid metabolism	BP00019>Phospholipid metabolism	BP00272 Neuronal activities	BP00166>Other neuronal activity	BP00172
NFv5NotNovel_0309_3036	Nucleoside, nucleotide and nucleic acid metabolism	BP00031 Developmental processes	BP00193>Meiosis	BP00195
NFv5NotNovel_0310_1721	Biological process unclassified	BP00216
NFv5NotNovel_0307_1424	Biological process unclassified	BP00216
NFv5NotNovel_0305_2547	Biological process unclassified	BP00216
NFv5NotNovel_0207_2796	Transport	BP00141
NFv5NotNovel_0309_0728	Protein metabolism and modification	BP00060>Amino acid activation	BP00074
NFv5NotNovel_0105_2165	Biological process unclassified	BP00216
