# Supplementary material for: Systematic analysis of insertions and deletions specific to nematode proteins and their proposed functional and evolutionary relevance
Source: BMC Evol Biol. 2009 Jan 28;9:23. doi: 10.1186/1471-2148-9-23 (PMC2644674; doi:10.1186/1471-2148-9-23)
Supplement: Additional file 2 — KEGG based classification of proteins bearing nematode specific indels. The data provided represent summary of the pathway associations of the proteins bearing nematode specific indels based on the KEGG pathway information. [file 1471-2148-9-23-S2.xls]

## Sheet: BMC_EB_Wang_etal_Add_file2
KEGG based classification of proteins bearing nematode specific indels
01100 Metabolism	01110 Carbohydrate Metabolism	Glycolysis / Gluconeogenesis [PATH:ko00010]	14974.m00826.faa hexokinase [EC:2.7.1.1]
01100 Metabolism	01110 Carbohydrate Metabolism	Glycolysis / Gluconeogenesis [PATH:ko00010]	gi-39592474-emb-CAE63551.1-.faa pgi; glucose-6-phosphate isomerase [EC:5.3.1.9]
01100 Metabolism	01110 Carbohydrate Metabolism	Glycolysis / Gluconeogenesis [PATH:ko00010]	12616.m00133.faa pfk; 6-phosphofructokinase [EC:2.7.1.11]
01100 Metabolism	01110 Carbohydrate Metabolism	Glycolysis / Gluconeogenesis [PATH:ko00010]	gi-39595500-emb-CAE60538.1-.faa FBP2, fbp; fructose-1,6-bisphosphatase I [EC:3.1.3.11]
01100 Metabolism	01110 Carbohydrate Metabolism	Glycolysis / Gluconeogenesis [PATH:ko00010]	F01F1.12a.faa fructose-bisphosphate aldolase [EC:4.1.2.13]
01100 Metabolism	01110 Carbohydrate Metabolism	Glycolysis / Gluconeogenesis [PATH:ko00010]	NB00841.faa tpiA; triosephosphate isomerase (TIM) [EC:5.3.1.1]
01100 Metabolism	01110 Carbohydrate Metabolism	Glycolysis / Gluconeogenesis [PATH:ko00010]	cr01.Contig129.wum.12.1.faa GAPD, gapA; glyceraldehyde 3-phosphate dehydrogenase [EC:1.2.1.12]
01100 Metabolism	01110 Carbohydrate Metabolism	Glycolysis / Gluconeogenesis [PATH:ko00010]	cr01.Contig73.wum.36.1.faa GAPD, gapA; glyceraldehyde 3-phosphate dehydrogenase [EC:1.2.1.12]
01100 Metabolism	01110 Carbohydrate Metabolism	Glycolysis / Gluconeogenesis [PATH:ko00010]	AC03520.faa GAPD, gapA; glyceraldehyde 3-phosphate dehydrogenase [EC:1.2.1.12]
01100 Metabolism	01110 Carbohydrate Metabolism	Glycolysis / Gluconeogenesis [PATH:ko00010]	cr01.Contig6.wum.267.1.faa GAPD, gapA; glyceraldehyde 3-phosphate dehydrogenase [EC:1.2.1.12]
01100 Metabolism	01110 Carbohydrate Metabolism	Glycolysis / Gluconeogenesis [PATH:ko00010]	AS00121.faa pgk; phosphoglycerate kinase [EC:2.7.2.3]
01100 Metabolism	01110 Carbohydrate Metabolism	Glycolysis / Gluconeogenesis [PATH:ko00010]	HC01981.faa gpm; phosphoglycerate mutase [EC:5.4.2.1]
01100 Metabolism	01110 Carbohydrate Metabolism	Glycolysis / Gluconeogenesis [PATH:ko00010]	gi-39595714-emb-CAE67217.1-.faa gpm; phosphoglycerate mutase [EC:5.4.2.1]
01100 Metabolism	01110 Carbohydrate Metabolism	Glycolysis / Gluconeogenesis [PATH:ko00010]	cr01.Contig15.wum.128.1.faa gpm; phosphoglycerate mutase [EC:5.4.2.1]
01100 Metabolism	01110 Carbohydrate Metabolism	Glycolysis / Gluconeogenesis [PATH:ko00010]	gi-39597532-emb-CAE59762.1-.faa eno; enolase [EC:4.2.1.11]
01100 Metabolism	01110 Carbohydrate Metabolism	Glycolysis / Gluconeogenesis [PATH:ko00010]	AE03342.faa pyk; pyruvate kinase [EC:2.7.1.40]
01100 Metabolism	01110 Carbohydrate Metabolism	Glycolysis / Gluconeogenesis [PATH:ko00010]	13644.m00286.faa pdh; pyruvate dehydrogenase [EC:1.2.4.1]
01100 Metabolism	01110 Carbohydrate Metabolism	Glycolysis / Gluconeogenesis [PATH:ko00010]	14992.m11346.faa pdh; pyruvate dehydrogenase [EC:1.2.4.1]
01100 Metabolism	01110 Carbohydrate Metabolism	Glycolysis / Gluconeogenesis [PATH:ko00010]	T05H10.6b.faa pdhA; pyruvate dehydrogenase E1 component, alpha subunit [EC:1.2.4.1]
01100 Metabolism	01110 Carbohydrate Metabolism	Glycolysis / Gluconeogenesis [PATH:ko00010]	cr01.Contig340.wum.5.1.faa pdhB; pyruvate dehydrogenase E1 component, beta subunit [EC:1.2.4.1]
01100 Metabolism	01110 Carbohydrate Metabolism	Glycolysis / Gluconeogenesis [PATH:ko00010]	MC00575.faa pdhB; pyruvate dehydrogenase E1 component, beta subunit [EC:1.2.4.1]
01100 Metabolism	01110 Carbohydrate Metabolism	Glycolysis / Gluconeogenesis [PATH:ko00010]	cr01.Contig258.wum.17.1.faa pdhC; pyruvate dehydrogenase E2 component (dihydrolipoamide acetyltransferase) [EC:2.3.1.12]
01100 Metabolism	01110 Carbohydrate Metabolism	Glycolysis / Gluconeogenesis [PATH:ko00010]	ZK669.4.faa pdhC; pyruvate dehydrogenase E2 component (dihydrolipoamide acetyltransferase) [EC:2.3.1.12]
01100 Metabolism	01110 Carbohydrate Metabolism	Glycolysis / Gluconeogenesis [PATH:ko00010]	LLC1.3.faa pdhD; dihydrolipoamide dehydrogenase [EC:1.8.1.4]
01100 Metabolism	01110 Carbohydrate Metabolism	Glycolysis / Gluconeogenesis [PATH:ko00010]	gi-39597474-emb-CAE59704.1-.faa ldh; L-lactate dehydrogenase [EC:1.1.1.27]
01100 Metabolism	01110 Carbohydrate Metabolism	Glycolysis / Gluconeogenesis [PATH:ko00010]	gi-39597178-emb-CAE59405.1-.faa adh; alcohol dehydrogenase [EC:1.1.1.1]
01100 Metabolism	01110 Carbohydrate Metabolism	Glycolysis / Gluconeogenesis [PATH:ko00010]	gi-39595889-emb-CAE67392.1-.faa adh; alcohol dehydrogenase [EC:1.1.1.1]
01100 Metabolism	01110 Carbohydrate Metabolism	Glycolysis / Gluconeogenesis [PATH:ko00010]	15161.m00148.faa adh; alcohol dehydrogenase [EC:1.1.1.1]
01100 Metabolism	01110 Carbohydrate Metabolism	Glycolysis / Gluconeogenesis [PATH:ko00010]	AE00181.faa adh; alcohol dehydrogenase [EC:1.1.1.1]
01100 Metabolism	01110 Carbohydrate Metabolism	Glycolysis / Gluconeogenesis [PATH:ko00010]	T05H4.13c.faa aldehyde dehydrogenase (NAD(P)+) [EC:1.2.1.5]
01100 Metabolism	01110 Carbohydrate Metabolism	Glycolysis / Gluconeogenesis [PATH:ko00010]	HC00283.faa acs; acetyl-CoA synthetase [EC:6.2.1.1]
01100 Metabolism	01110 Carbohydrate Metabolism	Glycolysis / Gluconeogenesis [PATH:ko00010]	cr01.Contig0.wum.358.1.faa acs; acetyl-CoA synthetase [EC:6.2.1.1]
01100 Metabolism	01110 Carbohydrate Metabolism	Glycolysis / Gluconeogenesis [PATH:ko00010]	cr01.Contig21.wum.146.1.faa galM; aldose 1-epimerase [EC:5.1.3.3]
01100 Metabolism	01110 Carbohydrate Metabolism	Glycolysis / Gluconeogenesis [PATH:ko00010]	gi-39596767-emb-CAE58994.1-.faa pgm; phosphoglucomutase [EC:5.4.2.2]
01100 Metabolism	01110 Carbohydrate Metabolism	Citrate cycle (TCA cycle) [PATH:ko00020]	cr01.Contig4.wum.278.1.faa gltA; citrate synthase [EC:2.3.3.1]
01100 Metabolism	01110 Carbohydrate Metabolism	Citrate cycle (TCA cycle) [PATH:ko00020]	gi-39593194-emb-CAE64663.1-.faa ACLY; ATP citrate (pro-S)-lyase [EC:2.3.3.8]
01100 Metabolism	01110 Carbohydrate Metabolism	Citrate cycle (TCA cycle) [PATH:ko00020]	gi-39579262-emb-CAE56719.1-.faa aconitate hydratase [EC:4.2.1.3]
01100 Metabolism	01110 Carbohydrate Metabolism	Citrate cycle (TCA cycle) [PATH:ko00020]	MJ00117.faa acnA; aconitate hydratase 1 [EC:4.2.1.3]
01100 Metabolism	01110 Carbohydrate Metabolism	Citrate cycle (TCA cycle) [PATH:ko00020]	cr01.Contig2475.wum.1.1.faa acnA; aconitate hydratase 1 [EC:4.2.1.3]
01100 Metabolism	01110 Carbohydrate Metabolism	Citrate cycle (TCA cycle) [PATH:ko00020]	gi-39594812-emb-CAE70680.1-.faa icd; isocitrate dehydrogenase [EC:1.1.1.42]
01100 Metabolism	01110 Carbohydrate Metabolism	Citrate cycle (TCA cycle) [PATH:ko00020]	C30F12.7.faa idh; isocitrate dehydrogenase (NAD+) [EC:1.1.1.41]
01100 Metabolism	01110 Carbohydrate Metabolism	Citrate cycle (TCA cycle) [PATH:ko00020]	T22B11.5.faa sucA; 2-oxoglutarate dehydrogenase E1 component [EC:1.2.4.2]
01100 Metabolism	01110 Carbohydrate Metabolism	Citrate cycle (TCA cycle) [PATH:ko00020]	LLC1.3.faa pdhD; dihydrolipoamide dehydrogenase [EC:1.8.1.4]
01100 Metabolism	01110 Carbohydrate Metabolism	Citrate cycle (TCA cycle) [PATH:ko00020]	gi-39594931-emb-CAE70799.1-.faa sucC; succinyl-CoA synthetase beta chain [EC:6.2.1.5]
01100 Metabolism	01110 Carbohydrate Metabolism	Citrate cycle (TCA cycle) [PATH:ko00020]	gi-39596606-emb-CAE63225.1-.faa LSC1; succinate--CoA ligase (GDP-forming) alpha chain [EC:6.2.1.4]
01100 Metabolism	01110 Carbohydrate Metabolism	Citrate cycle (TCA cycle) [PATH:ko00020]	cr01.Contig5.wum.376.1.faa succinate dehydrogenase [EC:1.3.99.1]
01100 Metabolism	01110 Carbohydrate Metabolism	Citrate cycle (TCA cycle) [PATH:ko00020]	NB01008.faa SDHC; succinate dehydrogenase (ubiquinone) cytochrome b subunit precursor [EC:1.3.5.1]
01100 Metabolism	01110 Carbohydrate Metabolism	Citrate cycle (TCA cycle) [PATH:ko00020]	OS00375.faa SDHD; succinate dehydrogenase (ubiquinone) membrane anchor subunit [EC:1.3.5.1]
01100 Metabolism	01110 Carbohydrate Metabolism	Citrate cycle (TCA cycle) [PATH:ko00020]	AC00620.faa SDHA; succinate dehydrogenase (ubiquinone) flavoprotein subunit precursor [EC:1.3.5.1]
01100 Metabolism	01110 Carbohydrate Metabolism	Citrate cycle (TCA cycle) [PATH:ko00020]	gi-39582033-emb-CAE64464.1-.faa fumC; fumarate hydratase [EC:4.2.1.2]
01100 Metabolism	01110 Carbohydrate Metabolism	Citrate cycle (TCA cycle) [PATH:ko00020]	VF13D12L.3.faa malate dehydrogenase [EC:1.1.1.37]
01100 Metabolism	01110 Carbohydrate Metabolism	Citrate cycle (TCA cycle) [PATH:ko00020]	AS03132.faa mdh; malate dehydrogenase [EC:1.1.1.37]
01100 Metabolism	01110 Carbohydrate Metabolism	Citrate cycle (TCA cycle) [PATH:ko00020]	F20H11.3.faa mdh; malate dehydrogenase [EC:1.1.1.37]
01100 Metabolism	01110 Carbohydrate Metabolism	Citrate cycle (TCA cycle) [PATH:ko00020]	XI01268.faa pckA, PEPCK; phosphoenolpyruvate carboxykinase (GTP) [EC:4.1.1.32]
01100 Metabolism	01110 Carbohydrate Metabolism	Citrate cycle (TCA cycle) [PATH:ko00020]	C01G10.7.faa citE; citrate lyase beta chain [EC:4.1.3.6]
01100 Metabolism	01110 Carbohydrate Metabolism	Pentose phosphate pathway [PATH:ko00030]	gi-39593761-emb-CAE62054.1-.faa zwf; glucose-6-phosphate 1-dehydrogenase [EC:1.1.1.49]
01100 Metabolism	01110 Carbohydrate Metabolism	Pentose phosphate pathway [PATH:ko00030]	gi-39583929-emb-CAE64019.1-.faa gntK, idnK; gluconokinase [EC:2.7.1.12]
01100 Metabolism	01110 Carbohydrate Metabolism	Pentose phosphate pathway [PATH:ko00030]	cr01.Contig14.wum.148.1.faa gnd; 6-phosphogluconate dehydrogenase [EC:1.1.1.44]
01100 Metabolism	01110 Carbohydrate Metabolism	Pentose phosphate pathway [PATH:ko00030]	F08F8.7.faa rpe; ribulose-phosphate 3-epimerase [EC:5.1.3.1]
01100 Metabolism	01110 Carbohydrate Metabolism	Pentose phosphate pathway [PATH:ko00030]	gi-39585699-emb-CAE59901.1-.faa tktA, tktB; transketolase [EC:2.2.1.1]
01100 Metabolism	01110 Carbohydrate Metabolism	Pentose phosphate pathway [PATH:ko00030]	gi-39587584-emb-CAE58522.1-.faa talA, talB; transaldolase [EC:2.2.1.2]
01100 Metabolism	01110 Carbohydrate Metabolism	Pentose phosphate pathway [PATH:ko00030]	gi-39595500-emb-CAE60538.1-.faa FBP2, fbp; fructose-1,6-bisphosphatase I [EC:3.1.3.11]
01100 Metabolism	01110 Carbohydrate Metabolism	Pentose phosphate pathway [PATH:ko00030]	15554.m00026.faa rpiA; ribose 5-phosphate isomerase A [EC:5.3.1.6]
01100 Metabolism	01110 Carbohydrate Metabolism	Pentose phosphate pathway [PATH:ko00030]	cr01.Contig9.wum.122.1.faa deoC; deoxyribose-phosphate aldolase [EC:4.1.2.4]
01100 Metabolism	01110 Carbohydrate Metabolism	Pentose phosphate pathway [PATH:ko00030]	F01F1.12a.faa fructose-bisphosphate aldolase [EC:4.1.2.13]
01100 Metabolism	01110 Carbohydrate Metabolism	Pentose phosphate pathway [PATH:ko00030]	12616.m00133.faa pfk; 6-phosphofructokinase [EC:2.7.1.11]
01100 Metabolism	01110 Carbohydrate Metabolism	Pentose phosphate pathway [PATH:ko00030]	gi-39592474-emb-CAE63551.1-.faa pgi; glucose-6-phosphate isomerase [EC:5.3.1.9]
01100 Metabolism	01110 Carbohydrate Metabolism	Pentose phosphate pathway [PATH:ko00030]	cr01.Contig2.wum.359.1.faa rbsK; ribokinase [EC:2.7.1.15]
01100 Metabolism	01110 Carbohydrate Metabolism	Pentose phosphate pathway [PATH:ko00030]	gi-39596767-emb-CAE58994.1-.faa pgm; phosphoglucomutase [EC:5.4.2.2]
01100 Metabolism	01110 Carbohydrate Metabolism	Pentose phosphate pathway [PATH:ko00030]	13919.m00035.faa prsA; ribose-phosphate pyrophosphokinase [EC:2.7.6.1]
01100 Metabolism	01110 Carbohydrate Metabolism	Pentose phosphate pathway [PATH:ko00030]	cr01.Contig51.wum.79.1.faa gdh; glucose 1-dehydrogenase [EC:1.1.1.47]
01100 Metabolism	01110 Carbohydrate Metabolism	Pentose and glucuronate interconversions [PATH:ko00040]	MH02779.faa pel; pectate lyase [EC:4.2.2.2]
01100 Metabolism	01110 Carbohydrate Metabolism	Pentose and glucuronate interconversions [PATH:ko00040]	cr01.Contig6.wum.527.1.faa kduD; 2-deoxy-D-gluconate 3-dehydrogenase [EC:1.1.1.125]
01100 Metabolism	01110 Carbohydrate Metabolism	Pentose and glucuronate interconversions [PATH:ko00040]	gi-39582272-emb-CAE64223.1-.faa UGT; glucuronosyltransferase [EC:2.4.1.17]
01100 Metabolism	01110 Carbohydrate Metabolism	Pentose and glucuronate interconversions [PATH:ko00040]	F29F11.1.faa ugd; UDPglucose 6-dehydrogenase [EC:1.1.1.22]
01100 Metabolism	01110 Carbohydrate Metabolism	Pentose and glucuronate interconversions [PATH:ko00040]	PT01431.faa galU; UTP--glucose-1-phosphate uridylyltransferase [EC:2.7.7.9]
01100 Metabolism	01110 Carbohydrate Metabolism	Pentose and glucuronate interconversions [PATH:ko00040]	ZC373.5.faa araD; L-ribulose-5-phosphate 4-epimerase [EC:5.1.3.4]
01100 Metabolism	01110 Carbohydrate Metabolism	Pentose and glucuronate interconversions [PATH:ko00040]	F08F8.7.faa rpe; ribulose-phosphate 3-epimerase [EC:5.1.3.1]
01100 Metabolism	01110 Carbohydrate Metabolism	Pentose and glucuronate interconversions [PATH:ko00040]	R08D7.7.faa xylulokinase [EC:2.7.1.17]
01100 Metabolism	01110 Carbohydrate Metabolism	Pentose and glucuronate interconversions [PATH:ko00040]	cr01.Contig1.wum.653.1.faa AKR1; aldehyde reductase [EC:1.1.1.21]
01100 Metabolism	01110 Carbohydrate Metabolism	Fructose and mannose metabolism [PATH:ko00051]	gi-39594458-emb-CAE72036.1-.faa manA; mannose-6-phosphate isomerase [EC:5.3.1.8]
01100 Metabolism	01110 Carbohydrate Metabolism	Fructose and mannose metabolism [PATH:ko00051]	gi-39583267-emb-CAE60059.1-.faa manB; phosphomannomutase [EC:5.4.2.8]
01100 Metabolism	01110 Carbohydrate Metabolism	Fructose and mannose metabolism [PATH:ko00051]	F52B11.2.faa manB; phosphomannomutase [EC:5.4.2.8]
01100 Metabolism	01110 Carbohydrate Metabolism	Fructose and mannose metabolism [PATH:ko00051]	gi-39589586-emb-CAE66821.1-.faa manC; mannose-1-phosphate guanylyltransferase [EC:2.7.7.22]
01100 Metabolism	01110 Carbohydrate Metabolism	Fructose and mannose metabolism [PATH:ko00051]	cr01.Contig43.wum.55.1.faa gmd; GDPmannose 4,6-dehydratase [EC:4.2.1.47]
01100 Metabolism	01110 Carbohydrate Metabolism	Fructose and mannose metabolism [PATH:ko00051]	gi-39593961-emb-CAE70071.1-.faa fcl; GDP-L-fucose synthase [EC:1.1.1.271]
01100 Metabolism	01110 Carbohydrate Metabolism	Fructose and mannose metabolism [PATH:ko00051]	15168.m00058.faa fucA; L-fuculose-phosphate aldolase [EC:4.1.2.17]
01100 Metabolism	01110 Carbohydrate Metabolism	Fructose and mannose metabolism [PATH:ko00051]	14974.m00826.faa hexokinase [EC:2.7.1.1]
01100 Metabolism	01110 Carbohydrate Metabolism	Fructose and mannose metabolism [PATH:ko00051]	12616.m00133.faa pfk; 6-phosphofructokinase [EC:2.7.1.11]
01100 Metabolism	01110 Carbohydrate Metabolism	Fructose and mannose metabolism [PATH:ko00051]	gi-39595500-emb-CAE60538.1-.faa FBP2, fbp; fructose-1,6-bisphosphatase I [EC:3.1.3.11]
01100 Metabolism	01110 Carbohydrate Metabolism	Fructose and mannose metabolism [PATH:ko00051]	MH00206.faa PFK; 6-phosphofructo-2-kinase [EC:2.7.1.105]
01100 Metabolism	01110 Carbohydrate Metabolism	Fructose and mannose metabolism [PATH:ko00051]	14652.m00404.faa [EC:3.1.3.-]
01100 Metabolism	01110 Carbohydrate Metabolism	Fructose and mannose metabolism [PATH:ko00051]	gi-39598199-emb-CAE68891.1-.faa [EC:3.1.3.-]
01100 Metabolism	01110 Carbohydrate Metabolism	Fructose and mannose metabolism [PATH:ko00051]	cr01.Contig1.wum.12.1.faa [EC:3.1.3.-]
01100 Metabolism	01110 Carbohydrate Metabolism	Fructose and mannose metabolism [PATH:ko00051]	C56G2.6.faa [EC:1.1.1.-]
01100 Metabolism	01110 Carbohydrate Metabolism	Fructose and mannose metabolism [PATH:ko00051]	cr01.Contig3.wum.84.1.faa [EC:1.1.1.-]
01100 Metabolism	01110 Carbohydrate Metabolism	Fructose and mannose metabolism [PATH:ko00051]	cr01.Contig3.wum.300.1.faa [EC:1.1.1.-]
01100 Metabolism	01110 Carbohydrate Metabolism	Fructose and mannose metabolism [PATH:ko00051]	R04B5.5.faa gutB; L-iditol 2-dehydrogenase [EC:1.1.1.14]
01100 Metabolism	01110 Carbohydrate Metabolism	Fructose and mannose metabolism [PATH:ko00051]	cr01.Contig1.wum.653.1.faa AKR1; aldehyde reductase [EC:1.1.1.21]
01100 Metabolism	01110 Carbohydrate Metabolism	Fructose and mannose metabolism [PATH:ko00051]	cr01.Contig6.wum.308.1.faa [EC:2.4.1.-]
01100 Metabolism	01110 Carbohydrate Metabolism	Fructose and mannose metabolism [PATH:ko00051]	C47F8.5.faa [EC:2.4.1.-]
01100 Metabolism	01110 Carbohydrate Metabolism	Fructose and mannose metabolism [PATH:ko00051]	F26H9.8.faa [EC:2.4.1.-]
01100 Metabolism	01110 Carbohydrate Metabolism	Fructose and mannose metabolism [PATH:ko00051]	F01F1.12a.faa fructose-bisphosphate aldolase [EC:4.1.2.13]
01100 Metabolism	01110 Carbohydrate Metabolism	Fructose and mannose metabolism [PATH:ko00051]	NB00841.faa tpiA; triosephosphate isomerase (TIM) [EC:5.3.1.1]
01100 Metabolism	01110 Carbohydrate Metabolism	Galactose metabolism [PATH:ko00052]	M01D7.4.faa galK; galactokinase [EC:2.7.1.6]
01100 Metabolism	01110 Carbohydrate Metabolism	Galactose metabolism [PATH:ko00052]	C47B2.6a.faa galE; UDP-glucose 4-epimerase [EC:5.1.3.2]
01100 Metabolism	01110 Carbohydrate Metabolism	Galactose metabolism [PATH:ko00052]	PT01431.faa galU; UTP--glucose-1-phosphate uridylyltransferase [EC:2.7.7.9]
01100 Metabolism	01110 Carbohydrate Metabolism	Galactose metabolism [PATH:ko00052]	gi-39596767-emb-CAE58994.1-.faa pgm; phosphoglucomutase [EC:5.4.2.2]
01100 Metabolism	01110 Carbohydrate Metabolism	Galactose metabolism [PATH:ko00052]	14974.m00826.faa hexokinase [EC:2.7.1.1]
01100 Metabolism	01110 Carbohydrate Metabolism	Galactose metabolism [PATH:ko00052]	T19B10.3.faa lacZ; beta-galactosidase [EC:3.2.1.23]
01100 Metabolism	01110 Carbohydrate Metabolism	Galactose metabolism [PATH:ko00052]	cr01.Contig25.wum.78.1.faa UDPglucose--hexose-1-phosphate uridylyltransferase [EC:2.7.7.12]
01100 Metabolism	01110 Carbohydrate Metabolism	Galactose metabolism [PATH:ko00052]	cr01.Contig1.wum.653.1.faa AKR1; aldehyde reductase [EC:1.1.1.21]
01100 Metabolism	01110 Carbohydrate Metabolism	Galactose metabolism [PATH:ko00052]	12616.m00133.faa pfk; 6-phosphofructokinase [EC:2.7.1.11]
01100 Metabolism	01110 Carbohydrate Metabolism	Galactose metabolism [PATH:ko00052]	gi-39596774-emb-CAE59001.1-.faa malZ; alpha-glucosidase [EC:3.2.1.20]
01100 Metabolism	01110 Carbohydrate Metabolism	Galactose metabolism [PATH:ko00052]	cr01.Contig102.wum.42.2.faa malZ; alpha-glucosidase [EC:3.2.1.20]
01100 Metabolism	01110 Carbohydrate Metabolism	Galactose metabolism [PATH:ko00052]	14992.m11062.faa malZ; alpha-glucosidase [EC:3.2.1.20]
01100 Metabolism	01110 Carbohydrate Metabolism	Galactose metabolism [PATH:ko00052]	C56G2.6.faa [EC:1.1.1.-]
01100 Metabolism	01110 Carbohydrate Metabolism	Galactose metabolism [PATH:ko00052]	cr01.Contig3.wum.84.1.faa [EC:1.1.1.-]
01100 Metabolism	01110 Carbohydrate Metabolism	Galactose metabolism [PATH:ko00052]	cr01.Contig3.wum.300.1.faa [EC:1.1.1.-]
01100 Metabolism	01110 Carbohydrate Metabolism	Ascorbate and aldarate metabolism [PATH:ko00053]	F29F11.1.faa ugd; UDPglucose 6-dehydrogenase [EC:1.1.1.22]
01100 Metabolism	01110 Carbohydrate Metabolism	Ascorbate and aldarate metabolism [PATH:ko00053]	cr01.Contig208.wum.6.1.faa inositol oxygenase [EC:1.13.99.1]
01100 Metabolism	01110 Carbohydrate Metabolism	Starch and sucrose metabolism [PATH:ko00500]	gi-39596774-emb-CAE59001.1-.faa malZ; alpha-glucosidase [EC:3.2.1.20]
01100 Metabolism	01110 Carbohydrate Metabolism	Starch and sucrose metabolism [PATH:ko00500]	cr01.Contig102.wum.42.2.faa malZ; alpha-glucosidase [EC:3.2.1.20]
01100 Metabolism	01110 Carbohydrate Metabolism	Starch and sucrose metabolism [PATH:ko00500]	14992.m11062.faa malZ; alpha-glucosidase [EC:3.2.1.20]
01100 Metabolism	01110 Carbohydrate Metabolism	Starch and sucrose metabolism [PATH:ko00500]	HC05957.faa beta-glucosidase [EC:3.2.1.21]
01100 Metabolism	01110 Carbohydrate Metabolism	Starch and sucrose metabolism [PATH:ko00500]	gi-39595002-emb-CAE70870.1-.faa beta-glucosidase [EC:3.2.1.21]
01100 Metabolism	01110 Carbohydrate Metabolism	Starch and sucrose metabolism [PATH:ko00500]	cr01.Contig30.wum.33.1.faa otsA; alpha,alpha-trehalose-phosphate synthase (UDP-forming) [EC:2.4.1.15]
01100 Metabolism	01110 Carbohydrate Metabolism	Starch and sucrose metabolism [PATH:ko00500]	14977.m05009.faa treA; alpha,alpha-trehalase [EC:3.2.1.28]
01100 Metabolism	01110 Carbohydrate Metabolism	Starch and sucrose metabolism [PATH:ko00500]	F29F11.1.faa ugd; UDPglucose 6-dehydrogenase [EC:1.1.1.22]
01100 Metabolism	01110 Carbohydrate Metabolism	Starch and sucrose metabolism [PATH:ko00500]	gi-39582272-emb-CAE64223.1-.faa UGT; glucuronosyltransferase [EC:2.4.1.17]
01100 Metabolism	01110 Carbohydrate Metabolism	Starch and sucrose metabolism [PATH:ko00500]	PT01431.faa galU; UTP--glucose-1-phosphate uridylyltransferase [EC:2.7.7.9]
01100 Metabolism	01110 Carbohydrate Metabolism	Starch and sucrose metabolism [PATH:ko00500]	gi-39596767-emb-CAE58994.1-.faa pgm; phosphoglucomutase [EC:5.4.2.2]
01100 Metabolism	01110 Carbohydrate Metabolism	Starch and sucrose metabolism [PATH:ko00500]	14974.m00826.faa hexokinase [EC:2.7.1.1]
01100 Metabolism	01110 Carbohydrate Metabolism	Starch and sucrose metabolism [PATH:ko00500]	gi-39592474-emb-CAE63551.1-.faa pgi; glucose-6-phosphate isomerase [EC:5.3.1.9]
01100 Metabolism	01110 Carbohydrate Metabolism	Starch and sucrose metabolism [PATH:ko00500]	cr01.Contig61.wum.36.1.faa glgC; glucose-1-phosphate adenylyltransferase [EC:2.7.7.27]
01100 Metabolism	01110 Carbohydrate Metabolism	Starch and sucrose metabolism [PATH:ko00500]	gi-39591578-emb-CAE71154.1-.faa glgB; 1,4-alpha-glucan branching enzyme [EC:2.4.1.18]
01100 Metabolism	01110 Carbohydrate Metabolism	Starch and sucrose metabolism [PATH:ko00500]	cr01.Contig7.wum.226.1.faa glgP, PYG; starch phosphorylase [EC:2.4.1.1]
01100 Metabolism	01110 Carbohydrate Metabolism	Starch and sucrose metabolism [PATH:ko00500]	AE03257.faa GYS; glycogen(starch) synthase [EC:2.4.1.11]
01100 Metabolism	01110 Carbohydrate Metabolism	Starch and sucrose metabolism [PATH:ko00500]	gi-39593005-emb-CAE62619.1-.faa amyA, malS; alpha-amylase [EC:3.2.1.1]
01100 Metabolism	01110 Carbohydrate Metabolism	Starch and sucrose metabolism [PATH:ko00500]	cr01.Contig19.wum.118.1.faa glucoamylase [EC:3.2.1.3]
01100 Metabolism	01110 Carbohydrate Metabolism	Starch and sucrose metabolism [PATH:ko00500]	cr01.Contig63.wum.46.1.faa glucoamylase [EC:3.2.1.3]
01100 Metabolism	01110 Carbohydrate Metabolism	Starch and sucrose metabolism [PATH:ko00500]	cr01.Contig39.wum.71.1.faa glucoamylase [EC:3.2.1.3]
01100 Metabolism	01110 Carbohydrate Metabolism	Starch and sucrose metabolism [PATH:ko00500]	cr01.Contig985.wum.1.1.faa glucoamylase [EC:3.2.1.3]
01100 Metabolism	01110 Carbohydrate Metabolism	Starch and sucrose metabolism [PATH:ko00500]	cr01.Contig1074.wum.3.1.faa glucoamylase [EC:3.2.1.3]
01100 Metabolism	01110 Carbohydrate Metabolism	Starch and sucrose metabolism [PATH:ko00500]	cr01.Contig25.wum.23.1.faa glucoamylase [EC:3.2.1.3]
01100 Metabolism	01110 Carbohydrate Metabolism	Starch and sucrose metabolism [PATH:ko00500]	cr01.Contig9.wum.319.1.faa glucoamylase [EC:3.2.1.3]
01100 Metabolism	01110 Carbohydrate Metabolism	Starch and sucrose metabolism [PATH:ko00500]	Y56A3A.1.faa glucoamylase [EC:3.2.1.3]
01100 Metabolism	01110 Carbohydrate Metabolism	Starch and sucrose metabolism [PATH:ko00500]	cr01.Contig30.wum.62.1.faa malQ; 4-alpha-glucanotransferase [EC:2.4.1.25]
01100 Metabolism	01110 Carbohydrate Metabolism	Starch and sucrose metabolism [PATH:ko00500]	gi-39593927-emb-CAE62220.1-.faa [EC:3.6.1.-]
01100 Metabolism	01110 Carbohydrate Metabolism	Starch and sucrose metabolism [PATH:ko00500]	cr01.Contig4.wum.249.1.faa [EC:3.6.1.-]
01100 Metabolism	01110 Carbohydrate Metabolism	Starch and sucrose metabolism [PATH:ko00500]	Y66D12A.15.faa [EC:3.6.1.-]
01100 Metabolism	01110 Carbohydrate Metabolism	Starch and sucrose metabolism [PATH:ko00500]	gi-39584934-emb-CAE64358.1-.faa [EC:3.6.1.-]
01100 Metabolism	01110 Carbohydrate Metabolism	Starch and sucrose metabolism [PATH:ko00500]	D2005.5.faa [EC:3.6.1.-]
01100 Metabolism	01110 Carbohydrate Metabolism	Starch and sucrose metabolism [PATH:ko00500]	SS00989.faa [EC:3.6.1.-]
01100 Metabolism	01110 Carbohydrate Metabolism	Starch and sucrose metabolism [PATH:ko00500]	cr01.Contig33.wum.10.1.faa [EC:3.6.1.-]
01100 Metabolism	01110 Carbohydrate Metabolism	Starch and sucrose metabolism [PATH:ko00500]	gi-39582062-emb-CAE63705.1-.faa [EC:3.6.1.-]
01100 Metabolism	01110 Carbohydrate Metabolism	Starch and sucrose metabolism [PATH:ko00500]	14990.m07914.faa [EC:3.6.1.-]
01100 Metabolism	01110 Carbohydrate Metabolism	Starch and sucrose metabolism [PATH:ko00500]	14977.m04872.faa [EC:3.6.1.-]
01100 Metabolism	01110 Carbohydrate Metabolism	Starch and sucrose metabolism [PATH:ko00500]	GR00448.faa [EC:3.6.1.-]
01100 Metabolism	01110 Carbohydrate Metabolism	Starch and sucrose metabolism [PATH:ko00500]	14965.m00425.faa [EC:3.6.1.-]
01100 Metabolism	01110 Carbohydrate Metabolism	Starch and sucrose metabolism [PATH:ko00500]	T26E3.2.faa [EC:3.6.1.-]
01100 Metabolism	01110 Carbohydrate Metabolism	Starch and sucrose metabolism [PATH:ko00500]	gi-39591898-emb-CAE71476.1-.faa [EC:3.6.1.-]
01100 Metabolism	01110 Carbohydrate Metabolism	Starch and sucrose metabolism [PATH:ko00500]	R02F11.3b.faa [EC:3.6.1.-]
01100 Metabolism	01110 Carbohydrate Metabolism	Starch and sucrose metabolism [PATH:ko00500]	MH02523.faa endoglucanase [EC:3.2.1.4]
01100 Metabolism	01110 Carbohydrate Metabolism	Aminosugars metabolism [PATH:ko00530]	cr01.Contig27.wum.109.1.faa glucosamine-6-phosphate isomerase [EC:3.5.99.6]
01100 Metabolism	01110 Carbohydrate Metabolism	Aminosugars metabolism [PATH:ko00530]	F59B2.3.faa nagA; N-acetylglucosamine-6-phosphate deacetylase [EC:3.5.1.25]
01100 Metabolism	01110 Carbohydrate Metabolism	Aminosugars metabolism [PATH:ko00530]	cr01.Contig224.wum.6.1.faa glmU; UDP-N-acetylglucosamine pyrophosphorylase [EC:2.7.7.23]
01100 Metabolism	01110 Carbohydrate Metabolism	Aminosugars metabolism [PATH:ko00530]	14652.m00404.faa [EC:3.1.3.-]
01100 Metabolism	01110 Carbohydrate Metabolism	Aminosugars metabolism [PATH:ko00530]	gi-39598199-emb-CAE68891.1-.faa [EC:3.1.3.-]
01100 Metabolism	01110 Carbohydrate Metabolism	Aminosugars metabolism [PATH:ko00530]	cr01.Contig1.wum.12.1.faa [EC:3.1.3.-]
01100 Metabolism	01110 Carbohydrate Metabolism	Aminosugars metabolism [PATH:ko00530]	AC00875.faa cytochrome-b5 reductase [EC:1.6.2.2]
01100 Metabolism	01110 Carbohydrate Metabolism	Aminosugars metabolism [PATH:ko00530]	gi-39594302-emb-CAE71880.1-.faa cytochrome-b5 reductase [EC:1.6.2.2]
01100 Metabolism	01110 Carbohydrate Metabolism	Aminosugars metabolism [PATH:ko00530]	Y52B11A.3a.faa cytochrome-b5 reductase [EC:1.6.2.2]
01100 Metabolism	01110 Carbohydrate Metabolism	Aminosugars metabolism [PATH:ko00530]	F22B3.4.faa glmS; glucosamine--fructose-6-phosphate aminotransferase (isomerizing) [EC:2.6.1.16]
01100 Metabolism	01110 Carbohydrate Metabolism	Aminosugars metabolism [PATH:ko00530]	cr01.Contig62.wum.26.1.faa GNA1; glucosamine-phosphate N-acetyltransferase [EC:2.3.1.4]
01100 Metabolism	01110 Carbohydrate Metabolism	Aminosugars metabolism [PATH:ko00530]	14974.m00826.faa hexokinase [EC:2.7.1.1]
01100 Metabolism	01110 Carbohydrate Metabolism	Aminosugars metabolism [PATH:ko00530]	T19H5.1.faa chitinase [EC:3.2.1.14]
01100 Metabolism	01110 Carbohydrate Metabolism	Aminosugars metabolism [PATH:ko00530]	cr01.Contig39.wum.84.1.faa chitinase [EC:3.2.1.14]
01100 Metabolism	01110 Carbohydrate Metabolism	Aminosugars metabolism [PATH:ko00530]	TX00622.faa chitinase [EC:3.2.1.14]
01100 Metabolism	01110 Carbohydrate Metabolism	Aminosugars metabolism [PATH:ko00530]	AS03234.faa chitinase [EC:3.2.1.14]
01100 Metabolism	01110 Carbohydrate Metabolism	Aminosugars metabolism [PATH:ko00530]	14274.m00229.faa chitinase [EC:3.2.1.14]
01100 Metabolism	01110 Carbohydrate Metabolism	Aminosugars metabolism [PATH:ko00530]	gi-39591815-emb-CAE71393.1-.faa nagZ; beta-N-acetylhexosaminidase [EC:3.2.1.52]
01100 Metabolism	01110 Carbohydrate Metabolism	Aminosugars metabolism [PATH:ko00530]	cr01.Contig0.wum.1045.1.faa nagZ; beta-N-acetylhexosaminidase [EC:3.2.1.52]
01100 Metabolism	01110 Carbohydrate Metabolism	Aminosugars metabolism [PATH:ko00530]	gi-39580696-emb-CAE70376.1-.faa [EC:3.2.1.-]
01100 Metabolism	01110 Carbohydrate Metabolism	Aminosugars metabolism [PATH:ko00530]	T25G3.2.faa CHS1; chitin synthase [EC:2.4.1.16]
01100 Metabolism	01110 Carbohydrate Metabolism	Nucleotide sugars metabolism [PATH:ko00520]	PT01431.faa galU; UTP--glucose-1-phosphate uridylyltransferase [EC:2.7.7.9]
01100 Metabolism	01110 Carbohydrate Metabolism	Nucleotide sugars metabolism [PATH:ko00520]	14975.m04370.faa rfbB; dTDP-glucose 4,6-dehydratase [EC:4.2.1.46]
01100 Metabolism	01110 Carbohydrate Metabolism	Nucleotide sugars metabolism [PATH:ko00520]	cr01.Contig363.wum.2.1.faa rfbB; dTDP-glucose 4,6-dehydratase [EC:4.2.1.46]
01100 Metabolism	01110 Carbohydrate Metabolism	Nucleotide sugars metabolism [PATH:ko00520]	MH00916.faa rfbC; dTDP-4-dehydrorhamnose 3,5-epimerase [EC:5.1.3.13]
01100 Metabolism	01110 Carbohydrate Metabolism	Nucleotide sugars metabolism [PATH:ko00520]	C47B2.6a.faa galE; UDP-glucose 4-epimerase [EC:5.1.3.2]
01100 Metabolism	01110 Carbohydrate Metabolism	Nucleotide sugars metabolism [PATH:ko00520]	cr01.Contig25.wum.78.1.faa UDPglucose--hexose-1-phosphate uridylyltransferase [EC:2.7.7.12]
01100 Metabolism	01110 Carbohydrate Metabolism	Nucleotide sugars metabolism [PATH:ko00520]	F29F11.1.faa ugd; UDPglucose 6-dehydrogenase [EC:1.1.1.22]
01100 Metabolism	01110 Carbohydrate Metabolism	Pyruvate metabolism [PATH:ko00620]	HC00283.faa acs; acetyl-CoA synthetase [EC:6.2.1.1]
01100 Metabolism	01110 Carbohydrate Metabolism	Pyruvate metabolism [PATH:ko00620]	cr01.Contig0.wum.358.1.faa acs; acetyl-CoA synthetase [EC:6.2.1.1]
01100 Metabolism	01110 Carbohydrate Metabolism	Pyruvate metabolism [PATH:ko00620]	13644.m00286.faa pdh; pyruvate dehydrogenase [EC:1.2.4.1]
01100 Metabolism	01110 Carbohydrate Metabolism	Pyruvate metabolism [PATH:ko00620]	14992.m11346.faa pdh; pyruvate dehydrogenase [EC:1.2.4.1]
01100 Metabolism	01110 Carbohydrate Metabolism	Pyruvate metabolism [PATH:ko00620]	T05H10.6b.faa pdhA; pyruvate dehydrogenase E1 component, alpha subunit [EC:1.2.4.1]
01100 Metabolism	01110 Carbohydrate Metabolism	Pyruvate metabolism [PATH:ko00620]	cr01.Contig340.wum.5.1.faa pdhB; pyruvate dehydrogenase E1 component, beta subunit [EC:1.2.4.1]
01100 Metabolism	01110 Carbohydrate Metabolism	Pyruvate metabolism [PATH:ko00620]	MC00575.faa pdhB; pyruvate dehydrogenase E1 component, beta subunit [EC:1.2.4.1]
01100 Metabolism	01110 Carbohydrate Metabolism	Pyruvate metabolism [PATH:ko00620]	LLC1.3.faa pdhD; dihydrolipoamide dehydrogenase [EC:1.8.1.4]
01100 Metabolism	01110 Carbohydrate Metabolism	Pyruvate metabolism [PATH:ko00620]	cr01.Contig258.wum.17.1.faa pdhC; pyruvate dehydrogenase E2 component (dihydrolipoamide acetyltransferase) [EC:2.3.1.12]
01100 Metabolism	01110 Carbohydrate Metabolism	Pyruvate metabolism [PATH:ko00620]	ZK669.4.faa pdhC; pyruvate dehydrogenase E2 component (dihydrolipoamide acetyltransferase) [EC:2.3.1.12]
01100 Metabolism	01110 Carbohydrate Metabolism	Pyruvate metabolism [PATH:ko00620]	AE03342.faa pyk; pyruvate kinase [EC:2.7.1.40]
01100 Metabolism	01110 Carbohydrate Metabolism	Pyruvate metabolism [PATH:ko00620]	cr01.Contig35.wum.143.1.faa ACH1; acetyl-CoA hydrolase [EC:3.1.2.1]
01100 Metabolism	01110 Carbohydrate Metabolism	Pyruvate metabolism [PATH:ko00620]	gi-39597474-emb-CAE59704.1-.faa ldh; L-lactate dehydrogenase [EC:1.1.1.27]
01100 Metabolism	01110 Carbohydrate Metabolism	Pyruvate metabolism [PATH:ko00620]	gi-39593439-emb-CAE64909.1-.faa D-lactate dehydrogenase [EC:1.1.1.28]
01100 Metabolism	01110 Carbohydrate Metabolism	Pyruvate metabolism [PATH:ko00620]	gi-39597253-emb-CAE59481.1-.faa dld; D-lactate dehydrogenase (cytochrome) [EC:1.1.2.4]
01100 Metabolism	01110 Carbohydrate Metabolism	Pyruvate metabolism [PATH:ko00620]	MH02373.faa gloA; lactoylglutathione lyase [EC:4.4.1.5]
01100 Metabolism	01110 Carbohydrate Metabolism	Pyruvate metabolism [PATH:ko00620]	HC07881.faa gloB; hydroxyacylglutathione hydrolase [EC:3.1.2.6]
01100 Metabolism	01110 Carbohydrate Metabolism	Pyruvate metabolism [PATH:ko00620]	HC01412.faa gloB; hydroxyacylglutathione hydrolase [EC:3.1.2.6]
01100 Metabolism	01110 Carbohydrate Metabolism	Pyruvate metabolism [PATH:ko00620]	NB01001.faa gloB; hydroxyacylglutathione hydrolase [EC:3.1.2.6]
01100 Metabolism	01110 Carbohydrate Metabolism	Pyruvate metabolism [PATH:ko00620]	cr01.Contig1.wum.653.1.faa AKR1; aldehyde reductase [EC:1.1.1.21]
01100 Metabolism	01110 Carbohydrate Metabolism	Pyruvate metabolism [PATH:ko00620]	AS04609.faa maeB; malate dehydrogenase (oxaloacetate-decarboxylating)(NADP+) [EC:1.1.1.40]
01100 Metabolism	01110 Carbohydrate Metabolism	Pyruvate metabolism [PATH:ko00620]	VF13D12L.3.faa malate dehydrogenase [EC:1.1.1.37]
01100 Metabolism	01110 Carbohydrate Metabolism	Pyruvate metabolism [PATH:ko00620]	AS03132.faa mdh; malate dehydrogenase [EC:1.1.1.37]
01100 Metabolism	01110 Carbohydrate Metabolism	Pyruvate metabolism [PATH:ko00620]	F20H11.3.faa mdh; malate dehydrogenase [EC:1.1.1.37]
01100 Metabolism	01110 Carbohydrate Metabolism	Pyruvate metabolism [PATH:ko00620]	XI01268.faa pckA, PEPCK; phosphoenolpyruvate carboxykinase (GTP) [EC:4.1.1.32]
01100 Metabolism	01110 Carbohydrate Metabolism	Pyruvate metabolism [PATH:ko00620]	T02G5.8.faa atoB; acetyl-CoA C-acetyltransferase [EC:2.3.1.9]
01100 Metabolism	01110 Carbohydrate Metabolism	Glyoxylate and dicarboxylate metabolism [PATH:ko00630]	C05E4.9a.faa aceA; isocitrate lyase [EC:4.1.3.1]
01100 Metabolism	01110 Carbohydrate Metabolism	Glyoxylate and dicarboxylate metabolism [PATH:ko00630]	VF13D12L.3.faa malate dehydrogenase [EC:1.1.1.37]
01100 Metabolism	01110 Carbohydrate Metabolism	Glyoxylate and dicarboxylate metabolism [PATH:ko00630]	AS03132.faa mdh; malate dehydrogenase [EC:1.1.1.37]
01100 Metabolism	01110 Carbohydrate Metabolism	Glyoxylate and dicarboxylate metabolism [PATH:ko00630]	F20H11.3.faa mdh; malate dehydrogenase [EC:1.1.1.37]
01100 Metabolism	01110 Carbohydrate Metabolism	Glyoxylate and dicarboxylate metabolism [PATH:ko00630]	cr01.Contig4.wum.278.1.faa gltA; citrate synthase [EC:2.3.3.1]
01100 Metabolism	01110 Carbohydrate Metabolism	Glyoxylate and dicarboxylate metabolism [PATH:ko00630]	gi-39579262-emb-CAE56719.1-.faa aconitate hydratase [EC:4.2.1.3]
01100 Metabolism	01110 Carbohydrate Metabolism	Glyoxylate and dicarboxylate metabolism [PATH:ko00630]	MJ00117.faa acnA; aconitate hydratase 1 [EC:4.2.1.3]
01100 Metabolism	01110 Carbohydrate Metabolism	Glyoxylate and dicarboxylate metabolism [PATH:ko00630]	cr01.Contig2475.wum.1.1.faa acnA; aconitate hydratase 1 [EC:4.2.1.3]
01100 Metabolism	01110 Carbohydrate Metabolism	Glyoxylate and dicarboxylate metabolism [PATH:ko00630]	gi-39581571-emb-CAE58356.1-.faa glcD; (S)-2-hydroxy-acid oxidase [EC:1.1.3.15]
01100 Metabolism	01110 Carbohydrate Metabolism	Glyoxylate and dicarboxylate metabolism [PATH:ko00630]	gi-39594221-emb-CAE70331.1-.faa gph; phosphoglycolate phosphatase [EC:3.1.3.18]
01100 Metabolism	01110 Carbohydrate Metabolism	Glyoxylate and dicarboxylate metabolism [PATH:ko00630]	cr01.Contig5.wum.196.1.faa gip; hydroxypyruvate isomerase [EC:5.3.1.22]
01100 Metabolism	01110 Carbohydrate Metabolism	Glyoxylate and dicarboxylate metabolism [PATH:ko00630]	14936.m00263.faa ttuD; hydroxypyruvate reductase [EC:1.1.1.81]
01100 Metabolism	01110 Carbohydrate Metabolism	Glyoxylate and dicarboxylate metabolism [PATH:ko00630]	14735.m00109.faa ferredoxin hydrogenase [EC:1.12.7.2]
01100 Metabolism	01110 Carbohydrate Metabolism	Glyoxylate and dicarboxylate metabolism [PATH:ko00630]	cr01.Contig0.wum.219.1.faa folD; methylenetetrahydrofolate dehydrogenase (NADP+) [EC:1.5.1.5]
01100 Metabolism	01110 Carbohydrate Metabolism	Propanoate metabolism [PATH:ko00640]	T02G5.8.faa atoB; acetyl-CoA C-acetyltransferase [EC:2.3.1.9]
01100 Metabolism	01110 Carbohydrate Metabolism	Propanoate metabolism [PATH:ko00640]	HC00283.faa acs; acetyl-CoA synthetase [EC:6.2.1.1]
01100 Metabolism	01110 Carbohydrate Metabolism	Propanoate metabolism [PATH:ko00640]	cr01.Contig0.wum.358.1.faa acs; acetyl-CoA synthetase [EC:6.2.1.1]
01100 Metabolism	01110 Carbohydrate Metabolism	Propanoate metabolism [PATH:ko00640]	K09H11.1.faa ACADM, acd; acyl-CoA dehydrogenase [EC:1.3.99.3]
01100 Metabolism	01110 Carbohydrate Metabolism	Propanoate metabolism [PATH:ko00640]	14961.m05251.faa ACADM, acd; acyl-CoA dehydrogenase [EC:1.3.99.3]
01100 Metabolism	01110 Carbohydrate Metabolism	Propanoate metabolism [PATH:ko00640]	cr01.Contig4.wum.382.1.faa paaG; enoyl-CoA hydratase [EC:4.2.1.17]
01100 Metabolism	01110 Carbohydrate Metabolism	Propanoate metabolism [PATH:ko00640]	F09F7.4a.faa 3-hydroxyisobutyryl-CoA hydrolase [EC:3.1.2.4]
01100 Metabolism	01110 Carbohydrate Metabolism	Propanoate metabolism [PATH:ko00640]	cr01.Contig1338.wum.2.2.faa gabT; 4-aminobutyrate aminotransferase [EC:2.6.1.19]
01100 Metabolism	01110 Carbohydrate Metabolism	Propanoate metabolism [PATH:ko00640]	F27D9.5.faa pccA; propionyl-CoA carboxylase alpha chain [EC:6.4.1.3]
01100 Metabolism	01110 Carbohydrate Metabolism	Propanoate metabolism [PATH:ko00640]	F52E4.1a.faa pccB; propionyl-CoA carboxylase beta chain [EC:6.4.1.3]
01100 Metabolism	01110 Carbohydrate Metabolism	Propanoate metabolism [PATH:ko00640]	AS03049.faa methylmalonyl-CoA epimerase [EC:5.1.99.1]
01100 Metabolism	01110 Carbohydrate Metabolism	Propanoate metabolism [PATH:ko00640]	ZK1058.1.faa mcmA1; methylmalonyl-CoA mutase, N-terminal domain [EC:5.4.99.2]
01100 Metabolism	01110 Carbohydrate Metabolism	Propanoate metabolism [PATH:ko00640]	gi-39596606-emb-CAE63225.1-.faa LSC1; succinate--CoA ligase (GDP-forming) alpha chain [EC:6.2.1.4]
01100 Metabolism	01110 Carbohydrate Metabolism	Propanoate metabolism [PATH:ko00640]	gi-39594931-emb-CAE70799.1-.faa sucC; succinyl-CoA synthetase beta chain [EC:6.2.1.5]
01100 Metabolism	01110 Carbohydrate Metabolism	Propanoate metabolism [PATH:ko00640]	F13D12.4a.faa mmsA, iolA; methylmalonate-semialdehyde dehydrogenase [EC:1.2.1.27]
01100 Metabolism	01110 Carbohydrate Metabolism	Propanoate metabolism [PATH:ko00640]	gi-39597474-emb-CAE59704.1-.faa ldh; L-lactate dehydrogenase [EC:1.1.1.27]
01100 Metabolism	01110 Carbohydrate Metabolism	Butanoate metabolism [PATH:ko00650]	T02G5.8.faa atoB; acetyl-CoA C-acetyltransferase [EC:2.3.1.9]
01100 Metabolism	01110 Carbohydrate Metabolism	Butanoate metabolism [PATH:ko00650]	E04F6.3.faa fadB; 3-hydroxyacyl-CoA dehydrogenase [EC:1.1.1.35]
01100 Metabolism	01110 Carbohydrate Metabolism	Butanoate metabolism [PATH:ko00650]	AS03099.faa fadB; 3-hydroxyacyl-CoA dehydrogenase [EC:1.1.1.35]
01100 Metabolism	01110 Carbohydrate Metabolism	Butanoate metabolism [PATH:ko00650]	gi-39596184-emb-CAE69821.1-.faa fadB; 3-hydroxyacyl-CoA dehydrogenase [EC:1.1.1.35]
01100 Metabolism	01110 Carbohydrate Metabolism	Butanoate metabolism [PATH:ko00650]	cr01.Contig4.wum.382.1.faa paaG; enoyl-CoA hydratase [EC:4.2.1.17]
01100 Metabolism	01110 Carbohydrate Metabolism	Butanoate metabolism [PATH:ko00650]	C56G2.6.faa [EC:1.1.1.-]
01100 Metabolism	01110 Carbohydrate Metabolism	Butanoate metabolism [PATH:ko00650]	cr01.Contig3.wum.84.1.faa [EC:1.1.1.-]
01100 Metabolism	01110 Carbohydrate Metabolism	Butanoate metabolism [PATH:ko00650]	cr01.Contig3.wum.300.1.faa [EC:1.1.1.-]
01100 Metabolism	01110 Carbohydrate Metabolism	Butanoate metabolism [PATH:ko00650]	F27C8.6.faa aes; esterase / lipase [EC:3.1.1.-]
01100 Metabolism	01110 Carbohydrate Metabolism	Butanoate metabolism [PATH:ko00650]	cr01.Contig4.wum.446.1.faa aes; esterase / lipase [EC:3.1.1.-]
01100 Metabolism	01110 Carbohydrate Metabolism	Butanoate metabolism [PATH:ko00650]	gi-39593364-emb-CAE64834.1-.faa aes; esterase / lipase [EC:3.1.1.-]
01100 Metabolism	01110 Carbohydrate Metabolism	Butanoate metabolism [PATH:ko00650]	gi-39593156-emb-CAE64625.1-.faa aes; esterase / lipase [EC:3.1.1.-]
01100 Metabolism	01110 Carbohydrate Metabolism	Butanoate metabolism [PATH:ko00650]	cr01.Contig29.wum.78.1.faa 2-hydroxyglutarate dehydrogenase [EC:1.1.99.2]
01100 Metabolism	01110 Carbohydrate Metabolism	Butanoate metabolism [PATH:ko00650]	cr01.Contig5.wum.376.1.faa succinate dehydrogenase [EC:1.3.99.1]
01100 Metabolism	01110 Carbohydrate Metabolism	Butanoate metabolism [PATH:ko00650]	15458.m00034.faa gabD; succinate-semialdehyde dehydrogenase (NADP+) [EC:1.2.1.16]
01100 Metabolism	01110 Carbohydrate Metabolism	Butanoate metabolism [PATH:ko00650]	cr01.Contig1338.wum.2.2.faa gabT; 4-aminobutyrate aminotransferase [EC:2.6.1.19]
01100 Metabolism	01110 Carbohydrate Metabolism	Butanoate metabolism [PATH:ko00650]	Y37D8A.23a.faa gadB; glutamate decarboxylase [EC:4.1.1.15]
01100 Metabolism	01110 Carbohydrate Metabolism	Butanoate metabolism [PATH:ko00650]	F25B4.6.faa pksG; hydroxymethylglutaryl-CoA synthase [EC:2.3.3.10]
01100 Metabolism	01110 Carbohydrate Metabolism	Butanoate metabolism [PATH:ko00650]	Y71G12B.10.faa hmgL; hydroxymethylglutaryl-CoA lyase [EC:4.1.3.4]
01100 Metabolism	01110 Carbohydrate Metabolism	Butanoate metabolism [PATH:ko00650]	cr01.Contig267.wum.7.1.faa scoA; 3-oxoacid CoA-transferase subunit A [EC:2.8.3.5]
01100 Metabolism	01110 Carbohydrate Metabolism	Butanoate metabolism [PATH:ko00650]	13644.m00286.faa pdh; pyruvate dehydrogenase [EC:1.2.4.1]
01100 Metabolism	01110 Carbohydrate Metabolism	Butanoate metabolism [PATH:ko00650]	14992.m11346.faa pdh; pyruvate dehydrogenase [EC:1.2.4.1]
01100 Metabolism	01110 Carbohydrate Metabolism	Butanoate metabolism [PATH:ko00650]	T05H10.6b.faa pdhA; pyruvate dehydrogenase E1 component, alpha subunit [EC:1.2.4.1]
01100 Metabolism	01110 Carbohydrate Metabolism	Butanoate metabolism [PATH:ko00650]	cr01.Contig340.wum.5.1.faa pdhB; pyruvate dehydrogenase E1 component, beta subunit [EC:1.2.4.1]
01100 Metabolism	01110 Carbohydrate Metabolism	Butanoate metabolism [PATH:ko00650]	MC00575.faa pdhB; pyruvate dehydrogenase E1 component, beta subunit [EC:1.2.4.1]
01100 Metabolism	01110 Carbohydrate Metabolism	Butanoate metabolism [PATH:ko00650]	gi-39585694-emb-CAE59896.1-.faa ilvB; acetolactate synthase large subunit [EC:2.2.1.6]
01100 Metabolism	01110 Carbohydrate Metabolism	C5-Branched dibasic acid metabolism [PATH:ko00660]	gi-39585694-emb-CAE59896.1-.faa ilvB; acetolactate synthase large subunit [EC:2.2.1.6]
01100 Metabolism	01110 Carbohydrate Metabolism	C5-Branched dibasic acid metabolism [PATH:ko00660]	gi-39594931-emb-CAE70799.1-.faa sucC; succinyl-CoA synthetase beta chain [EC:6.2.1.5]
01100 Metabolism	01110 Carbohydrate Metabolism	Inositol metabolism [PATH:ko00031]	F13D12.4a.faa mmsA, iolA; methylmalonate-semialdehyde dehydrogenase [EC:1.2.1.27]
01100 Metabolism	01110 Carbohydrate Metabolism	Inositol metabolism [PATH:ko00031]	NB00841.faa tpiA; triosephosphate isomerase (TIM) [EC:5.3.1.1]
01100 Metabolism	01110 Carbohydrate Metabolism	Inositol phosphate metabolism [PATH:ko00562]	gi-39595448-emb-CAE60486.1-.faa PIK3C3, VPS34; phosphatidylinositol 3-kinase [EC:2.7.1.137]
01100 Metabolism	01110 Carbohydrate Metabolism	Inositol phosphate metabolism [PATH:ko00562]	cr01.Contig73.wum.28.1.faa PIK3C3, VPS34; phosphatidylinositol 3-kinase [EC:2.7.1.137]
01100 Metabolism	01110 Carbohydrate Metabolism	Inositol phosphate metabolism [PATH:ko00562]	NB00919.faa PIK3C3, VPS34; phosphatidylinositol 3-kinase [EC:2.7.1.137]
01100 Metabolism	01110 Carbohydrate Metabolism	Inositol phosphate metabolism [PATH:ko00562]	15295.m00026.faa PIK3C3, VPS34; phosphatidylinositol 3-kinase [EC:2.7.1.137]
01100 Metabolism	01110 Carbohydrate Metabolism	Inositol phosphate metabolism [PATH:ko00562]	ZC8.6.faa phosphatidylinositol 4-kinase [EC:2.7.1.67]
01100 Metabolism	01110 Carbohydrate Metabolism	Inositol phosphate metabolism [PATH:ko00562]	gi-39583262-emb-CAE60054.1-.faa phosphatidylinositol 4-kinase [EC:2.7.1.67]
01100 Metabolism	01110 Carbohydrate Metabolism	Inositol phosphate metabolism [PATH:ko00562]	cr01.Contig2.wum.53.1.faa PIP5K; 1-phosphatidylinositol-4-phosphate 5-kinase [EC:2.7.1.68]
01100 Metabolism	01110 Carbohydrate Metabolism	Inositol phosphate metabolism [PATH:ko00562]	gi-39589697-emb-CAE66932.1-.faa PIP5K; 1-phosphatidylinositol-4-phosphate 5-kinase [EC:2.7.1.68]
01100 Metabolism	01110 Carbohydrate Metabolism	Inositol phosphate metabolism [PATH:ko00562]	T22C1.7.faa PIP5K; 1-phosphatidylinositol-4-phosphate 5-kinase [EC:2.7.1.68]
01100 Metabolism	01110 Carbohydrate Metabolism	Inositol phosphate metabolism [PATH:ko00562]	15499.m00010.faa PIP5K; 1-phosphatidylinositol-4-phosphate 5-kinase [EC:2.7.1.68]
01100 Metabolism	01110 Carbohydrate Metabolism	Inositol phosphate metabolism [PATH:ko00562]	cr01.Contig0.wum.806.1.faa PIP5K; 1-phosphatidylinositol-4-phosphate 5-kinase [EC:2.7.1.68]
01100 Metabolism	01110 Carbohydrate Metabolism	Inositol phosphate metabolism [PATH:ko00562]	cr01.Contig22.wum.17.1.faa phosphatidylinositol-bisphosphatase [EC:3.1.3.36]
01100 Metabolism	01110 Carbohydrate Metabolism	Inositol phosphate metabolism [PATH:ko00562]	gi-39594981-emb-CAE70849.1-.faa phosphatidylinositol-bisphosphatase [EC:3.1.3.36]
01100 Metabolism	01110 Carbohydrate Metabolism	Inositol phosphate metabolism [PATH:ko00562]	gi-39579761-emb-CAE56712.1-.faa phosphatidylinositol-bisphosphatase [EC:3.1.3.36]
01100 Metabolism	01110 Carbohydrate Metabolism	Inositol phosphate metabolism [PATH:ko00562]	cr01.Contig2.wum.689.1.faa phosphatidylinositol-bisphosphatase [EC:3.1.3.36]
01100 Metabolism	01110 Carbohydrate Metabolism	Inositol phosphate metabolism [PATH:ko00562]	14975.m04556.faa 1-phosphatidylinositol-4,5-bisphosphate phosphodiesterase [EC:3.1.4.11]
01100 Metabolism	01110 Carbohydrate Metabolism	Inositol phosphate metabolism [PATH:ko00562]	AE03385.faa IMPA, suhB; myo-inositol-1(or 4)-monophosphatase [EC:3.1.3.25]
01100 Metabolism	01110 Carbohydrate Metabolism	Inositol phosphate metabolism [PATH:ko00562]	14980.m02690.faa inositol-1,4,5-trisphosphate 5-phosphatase [EC:3.1.3.56]
01100 Metabolism	01110 Carbohydrate Metabolism	Inositol phosphate metabolism [PATH:ko00562]	C46H11.4a.faa ITPK; 1D-myo-inositol-triphosphate 3-kinase [EC:2.7.1.127]
01100 Metabolism	01110 Carbohydrate Metabolism	Inositol phosphate metabolism [PATH:ko00562]	gi-39587905-emb-CAE67924.1-.faa IPMK; inositol-polyphosphate multikinase [EC:2.7.1.151]
01100 Metabolism	01110 Carbohydrate Metabolism	Inositol phosphate metabolism [PATH:ko00562]	gi-39598148-emb-CAE68840.1-.faa [EC:2.7.1.-]
01100 Metabolism	01110 Carbohydrate Metabolism	Inositol phosphate metabolism [PATH:ko00562]	cr01.Contig13.wum.104.2.faa [EC:2.7.1.-]
01100 Metabolism	01110 Carbohydrate Metabolism	Inositol phosphate metabolism [PATH:ko00562]	cr01.Contig5.wum.553.1.faa [EC:2.7.1.-]
01100 Metabolism	01110 Carbohydrate Metabolism	Inositol phosphate metabolism [PATH:ko00562]	R107.2.faa [EC:2.7.1.-]
01100 Metabolism	01110 Carbohydrate Metabolism	Inositol phosphate metabolism [PATH:ko00562]	14968.m01518.faa [EC:2.7.1.-]
01100 Metabolism	01110 Carbohydrate Metabolism	Inositol phosphate metabolism [PATH:ko00562]	T24C12.3.faa [EC:2.7.1.-]
01100 Metabolism	01110 Carbohydrate Metabolism	Inositol phosphate metabolism [PATH:ko00562]	cr01.Contig3.wum.427.1.faa [EC:2.7.1.-]
01100 Metabolism	01110 Carbohydrate Metabolism	Inositol phosphate metabolism [PATH:ko00562]	gi-39597979-emb-CAE68671.1-.faa [EC:2.7.1.-]
01100 Metabolism	01110 Carbohydrate Metabolism	Inositol phosphate metabolism [PATH:ko00562]	gi-39597480-emb-CAE59710.1-.faa INO1; myo-inositol-1-phosphate synthase [EC:5.5.1.4]
01100 Metabolism	01110 Carbohydrate Metabolism	Inositol phosphate metabolism [PATH:ko00562]	cr01.Contig208.wum.6.1.faa inositol oxygenase [EC:1.13.99.1]
01100 Metabolism	01120 Energy Metabolism	Oxidative phosphorylation [PATH:ko00190]	HC02378.faa NADH dehydrogenase [EC:1.6.5.3]
01100 Metabolism	01120 Energy Metabolism	Oxidative phosphorylation [PATH:ko00190]	AS02671.faa NADH dehydrogenase [EC:1.6.5.3]
01100 Metabolism	01120 Energy Metabolism	Oxidative phosphorylation [PATH:ko00190]	MTCE.11.faa NADH dehydrogenase I subunit 1 [EC:1.6.5.3]
01100 Metabolism	01120 Energy Metabolism	Oxidative phosphorylation [PATH:ko00190]	AS03673.faa NADH dehydrogenase I subunit 3 [EC:1.6.5.3]
01100 Metabolism	01120 Energy Metabolism	Oxidative phosphorylation [PATH:ko00190]	MTCE.25.faa NADH dehydrogenase I subunit 4 [EC:1.6.5.3]
01100 Metabolism	01120 Energy Metabolism	Oxidative phosphorylation [PATH:ko00190]	MTCE.35.faa NADH dehydrogenase I subunit 5 [EC:1.6.5.3]
01100 Metabolism	01120 Energy Metabolism	Oxidative phosphorylation [PATH:ko00190]	cr01.Contig29.wum.80.1.faa NADH dehydrogenase (ubiquinone) Fe-S protein 1 [EC:1.6.5.3 1.6.99.3]
01100 Metabolism	01120 Energy Metabolism	Oxidative phosphorylation [PATH:ko00190]	cr01.Contig12.wum.171.1.faa NADH dehydrogenase (ubiquinone) Fe-S protein 2 [EC:1.6.5.3 1.6.99.3]
01100 Metabolism	01120 Energy Metabolism	Oxidative phosphorylation [PATH:ko00190]	HC09448.faa NADH dehydrogenase (ubiquinone) Fe-S protein 3 [EC:1.6.5.3 1.6.99.3]
01100 Metabolism	01120 Energy Metabolism	Oxidative phosphorylation [PATH:ko00190]	AS02937.faa NADH dehydrogenase (ubiquinone) Fe-S protein 4 [EC:1.6.5.3 1.6.99.3]
01100 Metabolism	01120 Energy Metabolism	Oxidative phosphorylation [PATH:ko00190]	gi-39589804-emb-CAE67039.1-.faa NADH dehydrogenase (ubiquinone) Fe-S protein 7 [EC:1.6.5.3 1.6.99.3]
01100 Metabolism	01120 Energy Metabolism	Oxidative phosphorylation [PATH:ko00190]	cr01.Contig75.wum.55.1.faa NADH dehydrogenase (ubiquinone) Fe-S protein 8 [EC:1.6.5.3 1.6.99.3]
01100 Metabolism	01120 Energy Metabolism	Oxidative phosphorylation [PATH:ko00190]	C09H10.3.faa NADH dehydrogenase (ubiquinone) flavoprotein 1 [EC:1.6.5.3 1.6.99.3]
01100 Metabolism	01120 Energy Metabolism	Oxidative phosphorylation [PATH:ko00190]	HC01901.faa NADH dehydrogenase (ubiquinone) flavoprotein 2 [EC:1.6.5.3 1.6.99.3]
01100 Metabolism	01120 Energy Metabolism	Oxidative phosphorylation [PATH:ko00190]	AS02595.faa NADH dehydrogenase (ubiquinone) 1 alpha subcomplex 2 [EC:1.6.5.3 1.6.99.3]
01100 Metabolism	01120 Energy Metabolism	Oxidative phosphorylation [PATH:ko00190]	C25A1.13.faa NADH dehydrogenase (ubiquinone) 1 alpha subcomplex 2 [EC:1.6.5.3 1.6.99.3]
01100 Metabolism	01120 Energy Metabolism	Oxidative phosphorylation [PATH:ko00190]	AE04594.faa NADH dehydrogenase (ubiquinone) 1 alpha subcomplex 5 [EC:1.6.5.3 1.6.99.3]
01100 Metabolism	01120 Energy Metabolism	Oxidative phosphorylation [PATH:ko00190]	cr01.Contig269.wum.9.1.faa NADH dehydrogenase (ubiquinone) 1 alpha subcomplex 6 [EC:1.6.5.3 1.6.99.3]
01100 Metabolism	01120 Energy Metabolism	Oxidative phosphorylation [PATH:ko00190]	gi-39590642-emb-CAE65012.1-.faa NADH dehydrogenase (ubiquinone) 1 alpha subcomplex 8 [EC:1.6.5.3 1.6.99.3]
01100 Metabolism	01120 Energy Metabolism	Oxidative phosphorylation [PATH:ko00190]	gi-39580236-emb-CAE72965.1-.faa NADH dehydrogenase (ubiquinone) 1 alpha subcomplex 9 [EC:1.6.5.3 1.6.99.3]
01100 Metabolism	01120 Energy Metabolism	Oxidative phosphorylation [PATH:ko00190]	cr01.Contig4.wum.64.1.faa NADH dehydrogenase (ubiquinone) 1 alpha subcomplex 10 [EC:1.6.5.3 1.6.99.3]
01100 Metabolism	01120 Energy Metabolism	Oxidative phosphorylation [PATH:ko00190]	HC02335.faa NADH dehydrogenase (ubiquinone) 1 alpha/beta subcomplex 1 [EC:1.6.5.3 1.6.99.3]
01100 Metabolism	01120 Energy Metabolism	Oxidative phosphorylation [PATH:ko00190]	HC05234.faa NADH dehydrogenase (ubiquinone) 1 beta subcomplex 7 [EC:1.6.5.3 1.6.99.3]
01100 Metabolism	01120 Energy Metabolism	Oxidative phosphorylation [PATH:ko00190]	AC04019.faa NADH dehydrogenase (ubiquinone) 1 beta subcomplex 8 [EC:1.6.5.3 1.6.99.3]
01100 Metabolism	01120 Energy Metabolism	Oxidative phosphorylation [PATH:ko00190]	MJ01179.faa NADH dehydrogenase (ubiquinone) 1 beta subcomplex 9 [EC:1.6.5.3 1.6.99.3]
01100 Metabolism	01120 Energy Metabolism	Oxidative phosphorylation [PATH:ko00190]	cr01.Contig5.wum.376.1.faa succinate dehydrogenase [EC:1.3.99.1]
01100 Metabolism	01120 Energy Metabolism	Oxidative phosphorylation [PATH:ko00190]	NB01008.faa SDHC; succinate dehydrogenase (ubiquinone) cytochrome b subunit precursor [EC:1.3.5.1]
01100 Metabolism	01120 Energy Metabolism	Oxidative phosphorylation [PATH:ko00190]	OS00375.faa SDHD; succinate dehydrogenase (ubiquinone) membrane anchor subunit [EC:1.3.5.1]
01100 Metabolism	01120 Energy Metabolism	Oxidative phosphorylation [PATH:ko00190]	AC00620.faa SDHA; succinate dehydrogenase (ubiquinone) flavoprotein subunit precursor [EC:1.3.5.1]
01100 Metabolism	01120 Energy Metabolism	Oxidative phosphorylation [PATH:ko00190]	AC00840.faa ubiquinol-cytochrome c reductase iron-sulfur subunit [EC:1.10.2.2]
01100 Metabolism	01120 Energy Metabolism	Oxidative phosphorylation [PATH:ko00190]	MTCE.21.faa ubiquinol-cytochrome c reductase cytochrome b subunit [EC:1.10.2.2]
01100 Metabolism	01120 Energy Metabolism	Oxidative phosphorylation [PATH:ko00190]	MH01413.faa ubiquinol-cytochrome c reductase cytochrome c1 subunit [EC:1.10.2.2]
01100 Metabolism	01120 Energy Metabolism	Oxidative phosphorylation [PATH:ko00190]	gi-39584876-emb-CAE64300.1-.faa ubiquinol-cytochrome c reductase core subunit 1 [EC:1.10.2.2]
01100 Metabolism	01120 Energy Metabolism	Oxidative phosphorylation [PATH:ko00190]	cr01.Contig10.wum.33.1.faa ubiquinol-cytochrome c reductase core subunit 2 [EC:1.10.2.2]
01100 Metabolism	01120 Energy Metabolism	Oxidative phosphorylation [PATH:ko00190]	HC07616.faa ubiquinol-cytochrome c reductase subunit 6 [EC:1.10.2.2]
01100 Metabolism	01120 Energy Metabolism	Oxidative phosphorylation [PATH:ko00190]	HC02411.faa ubiquinol-cytochrome c reductase subunit 7 [EC:1.10.2.2]
01100 Metabolism	01120 Energy Metabolism	Oxidative phosphorylation [PATH:ko00190]	HC02178.faa ubiquinol-cytochrome c reductase subunit 8 [EC:1.10.2.2]
01100 Metabolism	01120 Energy Metabolism	Oxidative phosphorylation [PATH:ko00190]	MH06520.faa protoheme IX farnesyltransferase [EC:2.5.1.-]
01100 Metabolism	01120 Energy Metabolism	Oxidative phosphorylation [PATH:ko00190]	AS03474.faa cytochrome c oxidase subunit III [EC:1.9.3.1]
01100 Metabolism	01120 Energy Metabolism	Oxidative phosphorylation [PATH:ko00190]	AC00932.faa cytochrome c oxidase subunit I [EC:1.9.3.1]
01100 Metabolism	01120 Energy Metabolism	Oxidative phosphorylation [PATH:ko00190]	AC03517.faa cytochrome c oxidase subunit II [EC:1.9.3.1]
01100 Metabolism	01120 Energy Metabolism	Oxidative phosphorylation [PATH:ko00190]	AS02782.faa cytochrome c oxidase subunit IV [EC:1.9.3.1]
01100 Metabolism	01120 Energy Metabolism	Oxidative phosphorylation [PATH:ko00190]	PT00600.faa cytochrome c oxidase subunit Va [EC:1.9.3.1]
01100 Metabolism	01120 Energy Metabolism	Oxidative phosphorylation [PATH:ko00190]	AC00689.faa cytochrome c oxidase subunit Vb [EC:1.9.3.1]
01100 Metabolism	01120 Energy Metabolism	Oxidative phosphorylation [PATH:ko00190]	NB00696.faa cytochrome c oxidase subunit VIa [EC:1.9.3.1]
01100 Metabolism	01120 Energy Metabolism	Oxidative phosphorylation [PATH:ko00190]	MI01944.faa cytochrome c oxidase subunit VIb [EC:1.9.3.1]
01100 Metabolism	01120 Energy Metabolism	Oxidative phosphorylation [PATH:ko00190]	HC04776.faa cytochrome c oxidase subunit VIIc [EC:1.9.3.1]
01100 Metabolism	01120 Energy Metabolism	Oxidative phosphorylation [PATH:ko00190]	cr01.Contig455.wum.7.1.faa cytochrome c oxidase subunit XI assembly protein
01100 Metabolism	01120 Energy Metabolism	Oxidative phosphorylation [PATH:ko00190]	T06D8.5.faa cytochrome c oxidase subunit XV assembly protein
01100 Metabolism	01120 Energy Metabolism	Oxidative phosphorylation [PATH:ko00190]	HC00223.faa cytochrome c oxidase subunit XVII assembly protein
01100 Metabolism	01120 Energy Metabolism	Oxidative phosphorylation [PATH:ko00190]	AE00338.faa ATP5E; F-type H+-transporting ATPase epsilon chain [EC:3.6.3.14]
01100 Metabolism	01120 Energy Metabolism	Oxidative phosphorylation [PATH:ko00190]	NB00904.faa ATP5D; F-type H+-transporting ATPase delta chain [EC:3.6.3.14]
01100 Metabolism	01120 Energy Metabolism	Oxidative phosphorylation [PATH:ko00190]	cr01.Contig139.wum.26.1.faa ATP5B; F-type H+-transporting ATPase beta chain [EC:3.6.3.14]
01100 Metabolism	01120 Energy Metabolism	Oxidative phosphorylation [PATH:ko00190]	Y69A2AR.18a.faa ATP5C1; F-type H+-transporting ATPase gamma chain [EC:3.6.3.14]
01100 Metabolism	01120 Energy Metabolism	Oxidative phosphorylation [PATH:ko00190]	HC01664.faa ATP5A1; F-type H+-transporting ATPase alpha chain [EC:3.6.3.14]
01100 Metabolism	01120 Energy Metabolism	Oxidative phosphorylation [PATH:ko00190]	MJ01244.faa ATP5G1; F-type H+-transporting ATPase subunit c [EC:3.6.3.14]
01100 Metabolism	01120 Energy Metabolism	Oxidative phosphorylation [PATH:ko00190]	AC04926.faa MTATP6; F-type H+-transporting ATPase subunit a [EC:3.6.3.14]
01100 Metabolism	01120 Energy Metabolism	Oxidative phosphorylation [PATH:ko00190]	NB01051.faa ATP5F1; F-type H+-transporting ATPase subunit b [EC:3.6.3.14]
01100 Metabolism	01120 Energy Metabolism	Oxidative phosphorylation [PATH:ko00190]	HC02380.faa ATP5I; F-type H+-transporting ATPase subunit e [EC:3.6.3.14]
01100 Metabolism	01120 Energy Metabolism	Oxidative phosphorylation [PATH:ko00190]	AE03568.faa ATP5H; F-type H+-transporting ATPase d chain [EC:3.6.3.14]
01100 Metabolism	01120 Energy Metabolism	Oxidative phosphorylation [PATH:ko00190]	NB00855.faa ATP5L; F-type H+-transporting ATPase g chain [EC:3.6.3.14]
01100 Metabolism	01120 Energy Metabolism	Oxidative phosphorylation [PATH:ko00190]	C30F8.2.faa ATP6D; V-type H+-transporting ATPase subunit AC39 [EC:3.6.3.14]
01100 Metabolism	01120 Energy Metabolism	Oxidative phosphorylation [PATH:ko00190]	gi-39589095-emb-CAE57827.1-.faa ATP6S14; V-type H+-transporting ATPase subunit F [EC:3.6.3.14]
01100 Metabolism	01120 Energy Metabolism	Oxidative phosphorylation [PATH:ko00190]	cr01.Contig288.wum.2.1.faa ATP6C; V-type H+-transporting ATPase subunit C [EC:3.6.3.14]
01100 Metabolism	01120 Energy Metabolism	Oxidative phosphorylation [PATH:ko00190]	gi-39589917-emb-CAE60915.1-.faa ATP6A1; V-type H+-transporting ATPase subunit A [EC:3.6.3.14]
01100 Metabolism	01120 Energy Metabolism	Oxidative phosphorylation [PATH:ko00190]	MH08859.faa ATP6B1; V-type H+-transporting ATPase subunit B [EC:3.6.3.14]
01100 Metabolism	01120 Energy Metabolism	Oxidative phosphorylation [PATH:ko00190]	cr01.Contig89.wum.40.1.faa ATP6E; V-type H+-transporting ATPase subunit E [EC:3.6.3.14]
01100 Metabolism	01120 Energy Metabolism	Oxidative phosphorylation [PATH:ko00190]	OS04647.faa ATP6L; V-type H+-transporting ATPase 16kDa proteolipid subunit [EC:3.6.3.14]
01100 Metabolism	01120 Energy Metabolism	Oxidative phosphorylation [PATH:ko00190]	cr01.Contig14.wum.304.1.faa ATP6N1A; V-type H+-transporting ATPase subunit I [EC:3.6.3.14]
01100 Metabolism	01120 Energy Metabolism	Oxidative phosphorylation [PATH:ko00190]	F55H2.2.faa ATP6M; V-type H+-transporting ATPase subunit D [EC:3.6.3.14]
01100 Metabolism	01120 Energy Metabolism	Oxidative phosphorylation [PATH:ko00190]	gi-39586394-emb-CAE74051.1-.faa ATP6H; V-type H+-transporting ATPase subunit H [EC:3.6.3.14]
01100 Metabolism	01120 Energy Metabolism	Oxidative phosphorylation [PATH:ko00190]	MI08905.faa ATP6G1; V-type H+-transporting ATPase subunit G [EC:3.6.3.14]
01100 Metabolism	01120 Energy Metabolism	Oxidative phosphorylation [PATH:ko00190]	T14F9.1.faa V-type H+-transporting ATPase 54 kD subunit [EC:3.6.3.14]
01100 Metabolism	01120 Energy Metabolism	Oxidative phosphorylation [PATH:ko00190]	Y55H10A.1.faa ATP6S1; V-type H+-transporting ATPase S1 subunit [EC:3.6.3.14]
01100 Metabolism	01120 Energy Metabolism	Oxidative phosphorylation [PATH:ko00190]	gi-39595771-emb-CAE67274.1-.faa ATP synthase [EC:3.6.3.14]
01100 Metabolism	01120 Energy Metabolism	Oxidative phosphorylation [PATH:ko00190]	14992.m11367.faa ATP synthase [EC:3.6.3.14]
01100 Metabolism	01120 Energy Metabolism	Oxidative phosphorylation [PATH:ko00190]	AS02778.faa ATP synthase [EC:3.6.3.14]
01100 Metabolism	01120 Energy Metabolism	Oxidative phosphorylation [PATH:ko00190]	gi-39593193-emb-CAE64662.1-.faa H+/K+-exchanging ATPase alpha polypeptide [EC:3.6.3.10]
01100 Metabolism	01120 Energy Metabolism	Oxidative phosphorylation [PATH:ko00190]	gi-39585749-emb-CAE59951.1-.faa ppa; inorganic pyrophosphatase [EC:3.6.1.1]
01100 Metabolism	01120 Energy Metabolism	Oxidative phosphorylation [PATH:ko00190]	MI02507.faa ppa; inorganic pyrophosphatase [EC:3.6.1.1]
01100 Metabolism	01120 Energy Metabolism	Carbon fixation [PATH:ko00710]	AS00121.faa pgk; phosphoglycerate kinase [EC:2.7.2.3]
01100 Metabolism	01120 Energy Metabolism	Carbon fixation [PATH:ko00710]	F01F1.12a.faa fructose-bisphosphate aldolase [EC:4.1.2.13]
01100 Metabolism	01120 Energy Metabolism	Carbon fixation [PATH:ko00710]	gi-39595500-emb-CAE60538.1-.faa FBP2, fbp; fructose-1,6-bisphosphatase I [EC:3.1.3.11]
01100 Metabolism	01120 Energy Metabolism	Carbon fixation [PATH:ko00710]	gi-39585699-emb-CAE59901.1-.faa tktA, tktB; transketolase [EC:2.2.1.1]
01100 Metabolism	01120 Energy Metabolism	Carbon fixation [PATH:ko00710]	15554.m00026.faa rpiA; ribose 5-phosphate isomerase A [EC:5.3.1.6]
01100 Metabolism	01120 Energy Metabolism	Carbon fixation [PATH:ko00710]	NB00841.faa tpiA; triosephosphate isomerase (TIM) [EC:5.3.1.1]
01100 Metabolism	01120 Energy Metabolism	Carbon fixation [PATH:ko00710]	F08F8.7.faa rpe; ribulose-phosphate 3-epimerase [EC:5.1.3.1]
01100 Metabolism	01120 Energy Metabolism	Carbon fixation [PATH:ko00710]	gi-39585804-emb-CAE61217.1-.faa aspC; aspartate aminotransferase [EC:2.6.1.1]
01100 Metabolism	01120 Energy Metabolism	Carbon fixation [PATH:ko00710]	AE03342.faa pyk; pyruvate kinase [EC:2.7.1.40]
01100 Metabolism	01120 Energy Metabolism	Carbon fixation [PATH:ko00710]	C32F10.8a.faa GPT; alanine transaminase [EC:2.6.1.2]
01100 Metabolism	01120 Energy Metabolism	Carbon fixation [PATH:ko00710]	AS04609.faa maeB; malate dehydrogenase (oxaloacetate-decarboxylating)(NADP+) [EC:1.1.1.40]
01100 Metabolism	01120 Energy Metabolism	Carbon fixation [PATH:ko00710]	VF13D12L.3.faa malate dehydrogenase [EC:1.1.1.37]
01100 Metabolism	01120 Energy Metabolism	Carbon fixation [PATH:ko00710]	AS03132.faa mdh; malate dehydrogenase [EC:1.1.1.37]
01100 Metabolism	01120 Energy Metabolism	Carbon fixation [PATH:ko00710]	F20H11.3.faa mdh; malate dehydrogenase [EC:1.1.1.37]
01100 Metabolism	01120 Energy Metabolism	Reductive carboxylate cycle (CO2 fixation) [PATH:ko00720]	gi-39593194-emb-CAE64663.1-.faa ACLY; ATP citrate (pro-S)-lyase [EC:2.3.3.8]
01100 Metabolism	01120 Energy Metabolism	Reductive carboxylate cycle (CO2 fixation) [PATH:ko00720]	VF13D12L.3.faa malate dehydrogenase [EC:1.1.1.37]
01100 Metabolism	01120 Energy Metabolism	Reductive carboxylate cycle (CO2 fixation) [PATH:ko00720]	AS03132.faa mdh; malate dehydrogenase [EC:1.1.1.37]
01100 Metabolism	01120 Energy Metabolism	Reductive carboxylate cycle (CO2 fixation) [PATH:ko00720]	F20H11.3.faa mdh; malate dehydrogenase [EC:1.1.1.37]
01100 Metabolism	01120 Energy Metabolism	Reductive carboxylate cycle (CO2 fixation) [PATH:ko00720]	gi-39582033-emb-CAE64464.1-.faa fumC; fumarate hydratase [EC:4.2.1.2]
01100 Metabolism	01120 Energy Metabolism	Reductive carboxylate cycle (CO2 fixation) [PATH:ko00720]	cr01.Contig5.wum.376.1.faa succinate dehydrogenase [EC:1.3.99.1]
01100 Metabolism	01120 Energy Metabolism	Reductive carboxylate cycle (CO2 fixation) [PATH:ko00720]	gi-39594931-emb-CAE70799.1-.faa sucC; succinyl-CoA synthetase beta chain [EC:6.2.1.5]
01100 Metabolism	01120 Energy Metabolism	Reductive carboxylate cycle (CO2 fixation) [PATH:ko00720]	gi-39594812-emb-CAE70680.1-.faa icd; isocitrate dehydrogenase [EC:1.1.1.42]
01100 Metabolism	01120 Energy Metabolism	Reductive carboxylate cycle (CO2 fixation) [PATH:ko00720]	gi-39579262-emb-CAE56719.1-.faa aconitate hydratase [EC:4.2.1.3]
01100 Metabolism	01120 Energy Metabolism	Reductive carboxylate cycle (CO2 fixation) [PATH:ko00720]	MJ00117.faa acnA; aconitate hydratase 1 [EC:4.2.1.3]
01100 Metabolism	01120 Energy Metabolism	Reductive carboxylate cycle (CO2 fixation) [PATH:ko00720]	cr01.Contig2475.wum.1.1.faa acnA; aconitate hydratase 1 [EC:4.2.1.3]
01100 Metabolism	01120 Energy Metabolism	Reductive carboxylate cycle (CO2 fixation) [PATH:ko00720]	HC00283.faa acs; acetyl-CoA synthetase [EC:6.2.1.1]
01100 Metabolism	01120 Energy Metabolism	Reductive carboxylate cycle (CO2 fixation) [PATH:ko00720]	cr01.Contig0.wum.358.1.faa acs; acetyl-CoA synthetase [EC:6.2.1.1]
01100 Metabolism	01120 Energy Metabolism	Methane metabolism [PATH:ko00680]	14735.m00109.faa ferredoxin hydrogenase [EC:1.12.7.2]
01100 Metabolism	01120 Energy Metabolism	Methane metabolism [PATH:ko00680]	cr01.Contig9.wum.307.1.faa catalase [EC:1.11.1.6]
01100 Metabolism	01120 Energy Metabolism	Methane metabolism [PATH:ko00680]	cr01.Contig18.wum.220.1.faa peroxidase [EC:1.11.1.7]
01100 Metabolism	01120 Energy Metabolism	Methane metabolism [PATH:ko00680]	gi-39586867-emb-CAE62802.1-.faa peroxidase [EC:1.11.1.7]
01100 Metabolism	01120 Energy Metabolism	Methane metabolism [PATH:ko00680]	cr01.Contig9.wum.405.2.faa metF; methylenetetrahydrofolate reductase (NADPH) [EC:1.5.1.20]
01100 Metabolism	01120 Energy Metabolism	Methane metabolism [PATH:ko00680]	gi-39581013-emb-CAE72494.1-.faa glyA; glycine hydroxymethyltransferase [EC:2.1.2.1]
01100 Metabolism	01120 Energy Metabolism	Nitrogen metabolism [PATH:ko00910]	SR00387.faa cynS; cyanate lyase [EC:4.2.1.104]
01100 Metabolism	01120 Energy Metabolism	Nitrogen metabolism [PATH:ko00910]	MH02058.faa carbonic anhydrase [EC:4.2.1.1]
01100 Metabolism	01120 Energy Metabolism	Nitrogen metabolism [PATH:ko00910]	T28F2.3.faa carbonic anhydrase [EC:4.2.1.1]
01100 Metabolism	01120 Energy Metabolism	Nitrogen metabolism [PATH:ko00910]	cr01.Contig3.wum.366.1.faa carbonic anhydrase [EC:4.2.1.1]
01100 Metabolism	01120 Energy Metabolism	Nitrogen metabolism [PATH:ko00910]	T13C5.5a.faa cynT; carbonic anhydrase [EC:4.2.1.1]
01100 Metabolism	01120 Energy Metabolism	Nitrogen metabolism [PATH:ko00910]	14248.m00675.faa nirB; nitrite reductase (NAD(P)H) large subunit [EC:1.7.1.4]
01100 Metabolism	01120 Energy Metabolism	Nitrogen metabolism [PATH:ko00910]	F25B4.1.faa gcvT; aminomethyltransferase [EC:2.1.2.10]
01100 Metabolism	01120 Energy Metabolism	Nitrogen metabolism [PATH:ko00910]	gi-39594932-emb-CAE70800.1-.faa hutH; histidine ammonia-lyase [EC:4.3.1.3]
01100 Metabolism	01120 Energy Metabolism	Nitrogen metabolism [PATH:ko00910]	cr01.Contig73.wum.70.1.faa glutamate dehydrogenase (NAD(P)+) [EC:1.4.1.3]
01100 Metabolism	01120 Energy Metabolism	Nitrogen metabolism [PATH:ko00910]	TX01489.faa glnA; glutamine synthetase [EC:6.3.1.2]
01100 Metabolism	01120 Energy Metabolism	Nitrogen metabolism [PATH:ko00910]	cr01.Contig366.wum.2.1.faa glnA; glutamine synthetase [EC:6.3.1.2]
01100 Metabolism	01120 Energy Metabolism	Nitrogen metabolism [PATH:ko00910]	C09F9.3.faa glsA; glutaminase [EC:3.5.1.2]
01100 Metabolism	01120 Energy Metabolism	Nitrogen metabolism [PATH:ko00910]	M18.3.faa asnB; asparagine synthase (glutamine-hydrolysing) [EC:6.3.5.4]
01100 Metabolism	01120 Energy Metabolism	Nitrogen metabolism [PATH:ko00910]	cr01.Contig63.wum.89.1.faa asnB; asparagine synthase (glutamine-hydrolysing) [EC:6.3.5.4]
01100 Metabolism	01120 Energy Metabolism	Nitrogen metabolism [PATH:ko00910]	cr01.Contig3.wum.264.1.faa cystathionine gamma-lyase [EC:4.4.1.1]
01100 Metabolism	01120 Energy Metabolism	Nitrogen metabolism [PATH:ko00910]	gi-39584848-emb-CAE67743.1-.faa nitrilase [EC:3.5.5.1]
01100 Metabolism	01120 Energy Metabolism	Nitrogen metabolism [PATH:ko00910]	AC00684.faa nitrogen fixation protein NifU and related proteins
01100 Metabolism	01120 Energy Metabolism	Sulfur metabolism [PATH:ko00920]	gi-39585717-emb-CAE59919.1-.faa cysC; adenylylsulfate kinase [EC:2.7.1.25]
01100 Metabolism	01120 Energy Metabolism	Sulfur metabolism [PATH:ko00920]	cr01.Contig6.wum.197.1.faa 3'(2'), 5'-bisphosphate nucleotidase [EC:3.1.3.7]
01100 Metabolism	01120 Energy Metabolism	Sulfur metabolism [PATH:ko00920]	ZK430.2.faa 3'(2'), 5'-bisphosphate nucleotidase [EC:3.1.3.7]
01100 Metabolism	01120 Energy Metabolism	Sulfur metabolism [PATH:ko00920]	H13N06.4a.faa SUOX; sulfite oxidase [EC:1.8.3.1]
01100 Metabolism	01120 Energy Metabolism	Sulfur metabolism [PATH:ko00920]	F13B12.4.faa cysK; cysteine synthase [EC:2.5.1.47]
01100 Metabolism	01120 Energy Metabolism	ATPases	gi-39593193-emb-CAE64662.1-.faa H+/K+-exchanging ATPase alpha polypeptide [EC:3.6.3.10]
01100 Metabolism	01120 Energy Metabolism	ATPases	gi-39596467-emb-CAE63086.1-.faa Na+/K+-exchanging ATPase beta subunit [EC:3.6.3.9]
01100 Metabolism	01120 Energy Metabolism	ATPases	gi-39590636-emb-CAE65006.1-.faa Ca2+-transporting ATPase [EC:3.6.3.8]
01100 Metabolism	01120 Energy Metabolism	ATPases	Y76A2A.2.faa ATP7, copA; Cu2+-exporting ATPase [EC:3.6.3.4]
01100 Metabolism	01130 Lipid Metabolism	Fatty acid biosynthesis [PATH:ko00061]	W09B6.1a.faa accC; biotin carboxylase [EC:6.3.4.14]
01100 Metabolism	01130 Lipid Metabolism	Fatty acid biosynthesis [PATH:ko00061]	gi-39595183-emb-CAE60220.1-.faa fabF; 3-oxoacyl-[acyl-carrier-protein] synthase II [EC:2.3.1.179]
01100 Metabolism	01130 Lipid Metabolism	Fatty acid biosynthesis [PATH:ko00061]	14977.m04883.faa fabD; [acyl-carrier-protein] S-malonyltransferase [EC:2.3.1.39]
01100 Metabolism	01130 Lipid Metabolism	Fatty acid biosynthesis [PATH:ko00061]	14967.m01561.faa fabD; [acyl-carrier-protein] S-malonyltransferase [EC:2.3.1.39]
01100 Metabolism	01130 Lipid Metabolism	Fatty acid biosynthesis [PATH:ko00061]	gi-39598223-emb-CAE68915.1-.faa fabG; 3-oxoacyl-[acyl-carrier protein] reductase [EC:1.1.1.100]
01100 Metabolism	01130 Lipid Metabolism	Fatty acid biosynthesis [PATH:ko00061]	14992.m10947.faa [acyl-carrier-protein] S-acetyltransferase [EC:2.3.1.38]
01100 Metabolism	01130 Lipid Metabolism	Fatty acid elongation in mitochondria [PATH:ko00062]	E04F6.3.faa fadB; 3-hydroxyacyl-CoA dehydrogenase [EC:1.1.1.35]
01100 Metabolism	01130 Lipid Metabolism	Fatty acid elongation in mitochondria [PATH:ko00062]	AS03099.faa fadB; 3-hydroxyacyl-CoA dehydrogenase [EC:1.1.1.35]
01100 Metabolism	01130 Lipid Metabolism	Fatty acid elongation in mitochondria [PATH:ko00062]	gi-39596184-emb-CAE69821.1-.faa fadB; 3-hydroxyacyl-CoA dehydrogenase [EC:1.1.1.35]
01100 Metabolism	01130 Lipid Metabolism	Fatty acid elongation in mitochondria [PATH:ko00062]	W09H1.5.faa NRBF1; mitochondrial trans-2-enoyl-CoA reductase [EC:1.3.1.38]
01100 Metabolism	01130 Lipid Metabolism	Fatty acid elongation in mitochondria [PATH:ko00062]	gi-39594340-emb-CAE71918.1-.faa ppt; palmitoyl-protein thioesterase [EC:3.1.2.22]
01100 Metabolism	01130 Lipid Metabolism	Fatty acid metabolism [PATH:ko00071]	T02G5.8.faa atoB; acetyl-CoA C-acetyltransferase [EC:2.3.1.9]
01100 Metabolism	01130 Lipid Metabolism	Fatty acid metabolism [PATH:ko00071]	E04F6.3.faa fadB; 3-hydroxyacyl-CoA dehydrogenase [EC:1.1.1.35]
01100 Metabolism	01130 Lipid Metabolism	Fatty acid metabolism [PATH:ko00071]	AS03099.faa fadB; 3-hydroxyacyl-CoA dehydrogenase [EC:1.1.1.35]
01100 Metabolism	01130 Lipid Metabolism	Fatty acid metabolism [PATH:ko00071]	gi-39596184-emb-CAE69821.1-.faa fadB; 3-hydroxyacyl-CoA dehydrogenase [EC:1.1.1.35]
01100 Metabolism	01130 Lipid Metabolism	Fatty acid metabolism [PATH:ko00071]	cr01.Contig4.wum.382.1.faa paaG; enoyl-CoA hydratase [EC:4.2.1.17]
01100 Metabolism	01130 Lipid Metabolism	Fatty acid metabolism [PATH:ko00071]	F08A8.4.faa ACOX1, ACOX3; acyl-CoA oxidase [EC:1.3.3.6]
01100 Metabolism	01130 Lipid Metabolism	Fatty acid metabolism [PATH:ko00071]	K09H11.1.faa ACADM, acd; acyl-CoA dehydrogenase [EC:1.3.99.3]
01100 Metabolism	01130 Lipid Metabolism	Fatty acid metabolism [PATH:ko00071]	14961.m05251.faa ACADM, acd; acyl-CoA dehydrogenase [EC:1.3.99.3]
01100 Metabolism	01130 Lipid Metabolism	Fatty acid metabolism [PATH:ko00071]	cr01.Contig18.wum.70.1.faa fadD; long-chain fatty-acid-CoA ligase [EC:6.2.1.3]
01100 Metabolism	01130 Lipid Metabolism	Fatty acid metabolism [PATH:ko00071]	cr01.Contig0.wum.589.1.faa fadD; long-chain fatty-acid-CoA ligase [EC:6.2.1.3]
01100 Metabolism	01130 Lipid Metabolism	Fatty acid metabolism [PATH:ko00071]	F28B3.1.faa fadD; long-chain fatty-acid-CoA ligase [EC:6.2.1.3]
01100 Metabolism	01130 Lipid Metabolism	Fatty acid metabolism [PATH:ko00071]	cr01.Contig1.wum.558.1.faa CPT1; carnitine O-palmitoyltransferase 1 [EC:2.3.1.21]
01100 Metabolism	01130 Lipid Metabolism	Fatty acid metabolism [PATH:ko00071]	gi-39597373-emb-CAE59601.1-.faa DCI; dodecenoyl-CoA delta-isomerase [EC:5.3.3.8]
01100 Metabolism	01130 Lipid Metabolism	Fatty acid metabolism [PATH:ko00071]	cr01.Contig1.wum.880.1.faa hcaD; ferredoxin--NAD+ reductase [EC:1.18.1.3]
01100 Metabolism	01130 Lipid Metabolism	Fatty acid metabolism [PATH:ko00071]	gi-39597178-emb-CAE59405.1-.faa adh; alcohol dehydrogenase [EC:1.1.1.1]
01100 Metabolism	01130 Lipid Metabolism	Fatty acid metabolism [PATH:ko00071]	gi-39595889-emb-CAE67392.1-.faa adh; alcohol dehydrogenase [EC:1.1.1.1]
01100 Metabolism	01130 Lipid Metabolism	Fatty acid metabolism [PATH:ko00071]	15161.m00148.faa adh; alcohol dehydrogenase [EC:1.1.1.1]
01100 Metabolism	01130 Lipid Metabolism	Fatty acid metabolism [PATH:ko00071]	AE00181.faa adh; alcohol dehydrogenase [EC:1.1.1.1]
01100 Metabolism	01130 Lipid Metabolism	Fatty acid metabolism [PATH:ko00071]	cr01.Contig7.wum.196.2.faa unspecific monooxygenase [EC:1.14.14.1]
01100 Metabolism	01130 Lipid Metabolism	Synthesis and degradation of ketone bodies [PATH:ko00072]	F25B4.6.faa pksG; hydroxymethylglutaryl-CoA synthase [EC:2.3.3.10]
01100 Metabolism	01130 Lipid Metabolism	Synthesis and degradation of ketone bodies [PATH:ko00072]	Y71G12B.10.faa hmgL; hydroxymethylglutaryl-CoA lyase [EC:4.1.3.4]
01100 Metabolism	01130 Lipid Metabolism	Synthesis and degradation of ketone bodies [PATH:ko00072]	cr01.Contig267.wum.7.1.faa scoA; 3-oxoacid CoA-transferase subunit A [EC:2.8.3.5]
01100 Metabolism	01130 Lipid Metabolism	Synthesis and degradation of ketone bodies [PATH:ko00072]	T02G5.8.faa atoB; acetyl-CoA C-acetyltransferase [EC:2.3.1.9]
01100 Metabolism	01130 Lipid Metabolism	Biosynthesis of steroids [PATH:ko00100]	cr01.Contig30.wum.82.1.faa HMG1; 3-hydroxy-3-methylglutaryl-CoA reductase [EC:1.1.1.34]
01100 Metabolism	01130 Lipid Metabolism	Biosynthesis of steroids [PATH:ko00100]	F08F8.2.faa HMG1; 3-hydroxy-3-methylglutaryl-CoA reductase [EC:1.1.1.34]
01100 Metabolism	01130 Lipid Metabolism	Biosynthesis of steroids [PATH:ko00100]	XI02978.faa mvaK1; mevalonate kinase [EC:2.7.1.36]
01100 Metabolism	01130 Lipid Metabolism	Biosynthesis of steroids [PATH:ko00100]	F32D8.13.faa mvaK2; phosphomevalonate kinase [EC:2.7.4.2]
01100 Metabolism	01130 Lipid Metabolism	Biosynthesis of steroids [PATH:ko00100]	14975.m04530.faa mvaD; diphosphomevalonate decarboxylase [EC:4.1.1.33]
01100 Metabolism	01130 Lipid Metabolism	Biosynthesis of steroids [PATH:ko00100]	gi-39587401-emb-CAE75055.1-.faa idi; isopentenyl-diphosphate delta-isomerase [EC:5.3.3.2]
01100 Metabolism	01130 Lipid Metabolism	Biosynthesis of steroids [PATH:ko00100]	R06C1.2.faa dimethylallyltranstransferase [EC:2.5.1.1]
01100 Metabolism	01130 Lipid Metabolism	Biosynthesis of steroids [PATH:ko00100]	13317.m00181.faa dimethylallyltranstransferase [EC:2.5.1.1]
01100 Metabolism	01130 Lipid Metabolism	Biosynthesis of steroids [PATH:ko00100]	AE00873.faa LSS, ERG7; lanosterol synthase [EC:5.4.99.7]
01100 Metabolism	01130 Lipid Metabolism	Biosynthesis of steroids [PATH:ko00100]	gi-39587186-emb-CAE57654.1-.faa SC4MOL, ERG25; methylsterol monooxygenase [EC:1.14.13.72]
01100 Metabolism	01130 Lipid Metabolism	Biosynthesis of steroids [PATH:ko00100]	gi-39581485-emb-CAE68015.1-.faa EBP; cholestenol delta-isomerase [EC:5.3.3.5]
01100 Metabolism	01130 Lipid Metabolism	Biosynthesis of steroids [PATH:ko00100]	14972.m07174.faa EBP; cholestenol delta-isomerase [EC:5.3.3.5]
01100 Metabolism	01130 Lipid Metabolism	Biosynthesis of steroids [PATH:ko00100]	gi-39591079-emb-CAE58859.1-.faa DHCR24; delta24-sterol reductase [EC:1.3.1.72]
01100 Metabolism	01130 Lipid Metabolism	Biosynthesis of steroids [PATH:ko00100]	B0250.9.faa DHCR7; 7-dehydrocholesterol reductase [EC:1.3.1.21]
01100 Metabolism	01130 Lipid Metabolism	Biosynthesis of steroids [PATH:ko00100]	cr01.Contig364.wum.5.1.faa SMT1, ERG6; sterol 24-C-methyltransferase [EC:2.1.1.41]
01100 Metabolism	01130 Lipid Metabolism	Bile acid biosynthesis [PATH:ko00120]	cr01.Contig16.wum.142.1.faa SRD5A; 3-oxo-5alpha-steroid 4-dehydrogenase [EC:1.3.99.5]
01100 Metabolism	01130 Lipid Metabolism	Bile acid biosynthesis [PATH:ko00120]	gi-39597178-emb-CAE59405.1-.faa adh; alcohol dehydrogenase [EC:1.1.1.1]
01100 Metabolism	01130 Lipid Metabolism	Bile acid biosynthesis [PATH:ko00120]	gi-39595889-emb-CAE67392.1-.faa adh; alcohol dehydrogenase [EC:1.1.1.1]
01100 Metabolism	01130 Lipid Metabolism	Bile acid biosynthesis [PATH:ko00120]	15161.m00148.faa adh; alcohol dehydrogenase [EC:1.1.1.1]
01100 Metabolism	01130 Lipid Metabolism	Bile acid biosynthesis [PATH:ko00120]	AE00181.faa adh; alcohol dehydrogenase [EC:1.1.1.1]
01100 Metabolism	01130 Lipid Metabolism	Bile acid biosynthesis [PATH:ko00120]	C56G2.6.faa [EC:1.1.1.-]
01100 Metabolism	01130 Lipid Metabolism	Bile acid biosynthesis [PATH:ko00120]	cr01.Contig3.wum.84.1.faa [EC:1.1.1.-]
01100 Metabolism	01130 Lipid Metabolism	Bile acid biosynthesis [PATH:ko00120]	cr01.Contig3.wum.300.1.faa [EC:1.1.1.-]
01100 Metabolism	01130 Lipid Metabolism	Androgen and estrogen metabolism [PATH:ko00150]	gi-39582272-emb-CAE64223.1-.faa UGT; glucuronosyltransferase [EC:2.4.1.17]
01100 Metabolism	01130 Lipid Metabolism	Androgen and estrogen metabolism [PATH:ko00150]	cr01.Contig16.wum.142.1.faa SRD5A; 3-oxo-5alpha-steroid 4-dehydrogenase [EC:1.3.99.5]
01100 Metabolism	01130 Lipid Metabolism	Androgen and estrogen metabolism [PATH:ko00150]	F35C8.5.faa [EC:1.14.99.-]
01100 Metabolism	01130 Lipid Metabolism	Androgen and estrogen metabolism [PATH:ko00150]	cr01.Contig33.wum.16.1.faa [EC:1.14.99.-]
01100 Metabolism	01130 Lipid Metabolism	Androgen and estrogen metabolism [PATH:ko00150]	gi-39580534-emb-CAE74666.1-.faa [EC:2.1.1.-]
01100 Metabolism	01130 Lipid Metabolism	Androgen and estrogen metabolism [PATH:ko00150]	Y48G8AL.5.faa [EC:2.1.1.-]
01100 Metabolism	01130 Lipid Metabolism	Androgen and estrogen metabolism [PATH:ko00150]	cr01.Contig3.wum.471.1.faa [EC:2.1.1.-]
01100 Metabolism	01130 Lipid Metabolism	Androgen and estrogen metabolism [PATH:ko00150]	cr01.Contig26.wum.168.1.faa [EC:2.1.1.-]
01100 Metabolism	01130 Lipid Metabolism	Androgen and estrogen metabolism [PATH:ko00150]	14775.m00064.faa [EC:2.1.1.-]
01100 Metabolism	01130 Lipid Metabolism	Androgen and estrogen metabolism [PATH:ko00150]	cr01.Contig26.wum.28.1.faa [EC:2.1.1.-]
01100 Metabolism	01130 Lipid Metabolism	Androgen and estrogen metabolism [PATH:ko00150]	14980.m02713.faa [EC:2.1.1.-]
01100 Metabolism	01130 Lipid Metabolism	Androgen and estrogen metabolism [PATH:ko00150]	cr01.Contig4.wum.168.1.faa [EC:2.1.1.-]
01100 Metabolism	01130 Lipid Metabolism	Androgen and estrogen metabolism [PATH:ko00150]	F49C12.10.faa [EC:2.1.1.-]
01100 Metabolism	01130 Lipid Metabolism	Glycerolipid metabolism [PATH:ko00561]	cr01.Contig1.wum.653.1.faa AKR1; aldehyde reductase [EC:1.1.1.21]
01100 Metabolism	01130 Lipid Metabolism	Glycerolipid metabolism [PATH:ko00561]	gi-39597178-emb-CAE59405.1-.faa adh; alcohol dehydrogenase [EC:1.1.1.1]
01100 Metabolism	01130 Lipid Metabolism	Glycerolipid metabolism [PATH:ko00561]	gi-39595889-emb-CAE67392.1-.faa adh; alcohol dehydrogenase [EC:1.1.1.1]
01100 Metabolism	01130 Lipid Metabolism	Glycerolipid metabolism [PATH:ko00561]	15161.m00148.faa adh; alcohol dehydrogenase [EC:1.1.1.1]
01100 Metabolism	01130 Lipid Metabolism	Glycerolipid metabolism [PATH:ko00561]	AE00181.faa adh; alcohol dehydrogenase [EC:1.1.1.1]
01100 Metabolism	01130 Lipid Metabolism	Glycerolipid metabolism [PATH:ko00561]	13458.m00086.faa DAK1, DAK2; dihydroxyacetone kinase [EC:2.7.1.29]
01100 Metabolism	01130 Lipid Metabolism	Glycerolipid metabolism [PATH:ko00561]	cr01.Contig55.wum.49.1.faa glpK; glycerol kinase [EC:2.7.1.30]
01100 Metabolism	01130 Lipid Metabolism	Glycerolipid metabolism [PATH:ko00561]	cr01.Contig41.wum.68.1.faa plsC; 1-acyl-sn-glycerol-3-phosphate acyltransferase [EC:2.3.1.51]
01100 Metabolism	01130 Lipid Metabolism	Glycerolipid metabolism [PATH:ko00561]	cr01.Contig0.wum.1021.1.faa plsC; 1-acyl-sn-glycerol-3-phosphate acyltransferase [EC:2.3.1.51]
01100 Metabolism	01130 Lipid Metabolism	Glycerolipid metabolism [PATH:ko00561]	gi-39597323-emb-CAE59551.1-.faa PPAP2; phosphatidate phosphatase [EC:3.1.3.4]
01100 Metabolism	01130 Lipid Metabolism	Glycerolipid metabolism [PATH:ko00561]	gi-39582139-emb-CAE60816.1-.faa PPAP2; phosphatidate phosphatase [EC:3.1.3.4]
01100 Metabolism	01130 Lipid Metabolism	Glycerolipid metabolism [PATH:ko00561]	F53C3.13b.faa PPAP2; phosphatidate phosphatase [EC:3.1.3.4]
01100 Metabolism	01130 Lipid Metabolism	Glycerolipid metabolism [PATH:ko00561]	14955.m00254.faa DGK, dgkA; diacylglycerol kinase [EC:2.7.1.107]
01100 Metabolism	01130 Lipid Metabolism	Glycerolipid metabolism [PATH:ko00561]	H19N07.4.faa DGAT1; diacylglycerol O-acyltransferase [EC:2.3.1.20]
01100 Metabolism	01130 Lipid Metabolism	Glycerolipid metabolism [PATH:ko00561]	gi-39580537-emb-CAE74669.1-.faa DGAT1; diacylglycerol O-acyltransferase [EC:2.3.1.20]
01100 Metabolism	01130 Lipid Metabolism	Glycerolipid metabolism [PATH:ko00561]	cr01.Contig7.wum.259.1.faa triacylglycerol lipase [EC:3.1.1.3]
01100 Metabolism	01130 Lipid Metabolism	Glycerolipid metabolism [PATH:ko00561]	cr01.Contig38.wum.55.1.faa triacylglycerol lipase [EC:3.1.1.3]
01100 Metabolism	01130 Lipid Metabolism	Glycerolipid metabolism [PATH:ko00561]	gi-39583367-emb-CAE66341.1-.faa triacylglycerol lipase [EC:3.1.1.3]
01100 Metabolism	01130 Lipid Metabolism	Glycerolipid metabolism [PATH:ko00561]	F52C9.3.faa AGK; acylglycerol kinase [EC:2.7.1.94]
01100 Metabolism	01130 Lipid Metabolism	Glycerolipid metabolism [PATH:ko00561]	cr01.Contig6.wum.308.1.faa [EC:2.4.1.-]
01100 Metabolism	01130 Lipid Metabolism	Glycerolipid metabolism [PATH:ko00561]	C47F8.5.faa [EC:2.4.1.-]
01100 Metabolism	01130 Lipid Metabolism	Glycerolipid metabolism [PATH:ko00561]	F26H9.8.faa [EC:2.4.1.-]
01100 Metabolism	01130 Lipid Metabolism	Glycerolipid metabolism [PATH:ko00561]	T19B10.3.faa lacZ; beta-galactosidase [EC:3.2.1.23]
01100 Metabolism	01130 Lipid Metabolism	Glycerophospholipid metabolism [PATH:ko00564]	cr01.Contig4.wum.349.1.faa GPD1; glycerol-3-phosphate dehydrogenase (NAD+) [EC:1.1.1.8]
01100 Metabolism	01130 Lipid Metabolism	Glycerophospholipid metabolism [PATH:ko00564]	gi-39582488-emb-CAE66579.1-.faa glpA, glpD; glycerol-3-phosphate dehydrogenase [EC:1.1.99.5]
01100 Metabolism	01130 Lipid Metabolism	Glycerophospholipid metabolism [PATH:ko00564]	cr01.Contig41.wum.68.1.faa plsC; 1-acyl-sn-glycerol-3-phosphate acyltransferase [EC:2.3.1.51]
01100 Metabolism	01130 Lipid Metabolism	Glycerophospholipid metabolism [PATH:ko00564]	cr01.Contig0.wum.1021.1.faa plsC; 1-acyl-sn-glycerol-3-phosphate acyltransferase [EC:2.3.1.51]
01100 Metabolism	01130 Lipid Metabolism	Glycerophospholipid metabolism [PATH:ko00564]	Y54H5A.1.faa [EC:2.3.1.-]
01100 Metabolism	01130 Lipid Metabolism	Glycerophospholipid metabolism [PATH:ko00564]	cr01.Contig32.wum.151.1.faa [EC:2.3.1.-]
01100 Metabolism	01130 Lipid Metabolism	Glycerophospholipid metabolism [PATH:ko00564]	cr01.Contig5.wum.176.1.faa [EC:2.3.1.-]
01100 Metabolism	01130 Lipid Metabolism	Glycerophospholipid metabolism [PATH:ko00564]	14157.m00017.faa [EC:2.3.1.-]
01100 Metabolism	01130 Lipid Metabolism	Glycerophospholipid metabolism [PATH:ko00564]	cr01.Contig1282.wum.2.1.faa [EC:2.3.1.-]
01100 Metabolism	01130 Lipid Metabolism	Glycerophospholipid metabolism [PATH:ko00564]	B0524.2.faa [EC:2.3.1.-]
01100 Metabolism	01130 Lipid Metabolism	Glycerophospholipid metabolism [PATH:ko00564]	cr01.Contig1.wum.233.1.faa [EC:2.3.1.-]
01100 Metabolism	01130 Lipid Metabolism	Glycerophospholipid metabolism [PATH:ko00564]	gi-39589506-emb-CAE74535.1-.faa [EC:2.3.1.-]
01100 Metabolism	01130 Lipid Metabolism	Glycerophospholipid metabolism [PATH:ko00564]	Y67D2.1a.faa [EC:2.3.1.-]
01100 Metabolism	01130 Lipid Metabolism	Glycerophospholipid metabolism [PATH:ko00564]	AE04758.faa [EC:2.3.1.-]
01100 Metabolism	01130 Lipid Metabolism	Glycerophospholipid metabolism [PATH:ko00564]	NB01247.faa [EC:2.3.1.-]
01100 Metabolism	01130 Lipid Metabolism	Glycerophospholipid metabolism [PATH:ko00564]	14992.m11425.faa [EC:2.3.1.-]
01100 Metabolism	01130 Lipid Metabolism	Glycerophospholipid metabolism [PATH:ko00564]	F41D3.4.faa [EC:2.3.1.-]
01100 Metabolism	01130 Lipid Metabolism	Glycerophospholipid metabolism [PATH:ko00564]	Y57G11C.17.faa [EC:2.3.1.-]
01100 Metabolism	01130 Lipid Metabolism	Glycerophospholipid metabolism [PATH:ko00564]	gi-39595121-emb-CAE60158.1-.faa [EC:2.3.1.-]
01100 Metabolism	01130 Lipid Metabolism	Glycerophospholipid metabolism [PATH:ko00564]	gi-39597323-emb-CAE59551.1-.faa PPAP2; phosphatidate phosphatase [EC:3.1.3.4]
01100 Metabolism	01130 Lipid Metabolism	Glycerophospholipid metabolism [PATH:ko00564]	gi-39582139-emb-CAE60816.1-.faa PPAP2; phosphatidate phosphatase [EC:3.1.3.4]
01100 Metabolism	01130 Lipid Metabolism	Glycerophospholipid metabolism [PATH:ko00564]	F53C3.13b.faa PPAP2; phosphatidate phosphatase [EC:3.1.3.4]
01100 Metabolism	01130 Lipid Metabolism	Glycerophospholipid metabolism [PATH:ko00564]	14955.m00254.faa DGK, dgkA; diacylglycerol kinase [EC:2.7.1.107]
01100 Metabolism	01130 Lipid Metabolism	Glycerophospholipid metabolism [PATH:ko00564]	gi-39596812-emb-CAE59039.1-.faa PLD; phospholipase D [EC:3.1.4.4]
01100 Metabolism	01130 Lipid Metabolism	Glycerophospholipid metabolism [PATH:ko00564]	gi-39585263-emb-CAE57506.1-.faa CHK; choline kinase [EC:2.7.1.32]
01100 Metabolism	01130 Lipid Metabolism	Glycerophospholipid metabolism [PATH:ko00564]	F08C6.2a.faa PCYT1; choline-phosphate cytidylyltransferase [EC:2.7.7.15]
01100 Metabolism	01130 Lipid Metabolism	Glycerophospholipid metabolism [PATH:ko00564]	gi-39587986-emb-CAE57217.1-.faa ethanolaminephosphotransferase [EC:2.7.8.1]
01100 Metabolism	01130 Lipid Metabolism	Glycerophospholipid metabolism [PATH:ko00564]	T27A10.3a.faa EKI1; ethanolamine kinase [EC:2.7.1.82]
01100 Metabolism	01130 Lipid Metabolism	Glycerophospholipid metabolism [PATH:ko00564]	12612.m00253.faa PCYT2; ethanolamine-phosphate cytidylyltransferase [EC:2.7.7.14]
01100 Metabolism	01130 Lipid Metabolism	Glycerophospholipid metabolism [PATH:ko00564]	cr01.Contig14.wum.195.1.faa CDS1, cdsA; phosphatidate cytidylyltransferase [EC:2.7.7.41]
01100 Metabolism	01130 Lipid Metabolism	Glycerophospholipid metabolism [PATH:ko00564]	M05B5.4.faa lcat; lecithin-cholesterol acyltransferase [EC:2.3.1.43]
01100 Metabolism	01130 Lipid Metabolism	Glycerophospholipid metabolism [PATH:ko00564]	gi-39585401-emb-CAE61723.1-.faa PLA2G; phospholipase A2 [EC:3.1.1.4]
01100 Metabolism	01130 Lipid Metabolism	Glycerophospholipid metabolism [PATH:ko00564]	gi-39598165-emb-CAE68857.1-.faa PLA2G; phospholipase A2 [EC:3.1.1.4]
01100 Metabolism	01130 Lipid Metabolism	Glycerophospholipid metabolism [PATH:ko00564]	HC02132.faa PLA2G; phospholipase A2 [EC:3.1.1.4]
01100 Metabolism	01130 Lipid Metabolism	Glycerophospholipid metabolism [PATH:ko00564]	T04B2.5.faa PLA2G; phospholipase A2 [EC:3.1.1.4]
01100 Metabolism	01130 Lipid Metabolism	Glycerophospholipid metabolism [PATH:ko00564]	gi-39592184-emb-CAE75404.1-.faa pldB; lysophospholipase [EC:3.1.1.5]
01100 Metabolism	01130 Lipid Metabolism	Glycerophospholipid metabolism [PATH:ko00564]	gi-39593577-emb-CAE61869.1-.faa glpQ; glycerophosphoryl diester phosphodiesterase [EC:3.1.4.46]
01100 Metabolism	01130 Lipid Metabolism	Glycerophospholipid metabolism [PATH:ko00564]	gi-39581373-emb-CAE69270.1-.faa phosphatidylserine synthase 1 [EC:2.7.8.-]
01100 Metabolism	01130 Lipid Metabolism	Glycerophospholipid metabolism [PATH:ko00564]	AS13613.faa psd; phosphatidylserine decarboxylase [EC:4.1.1.65]
01100 Metabolism	01130 Lipid Metabolism	Glycerophospholipid metabolism [PATH:ko00564]	B0361.5a.faa psd; phosphatidylserine decarboxylase [EC:4.1.1.65]
01100 Metabolism	01130 Lipid Metabolism	Glycerophospholipid metabolism [PATH:ko00564]	HC01440.faa psd; phosphatidylserine decarboxylase [EC:4.1.1.65]
01100 Metabolism	01130 Lipid Metabolism	Glycerophospholipid metabolism [PATH:ko00564]	cr01.Contig53.wum.64.1.faa cardiolipin synthase [EC:2.7.8.-]
01100 Metabolism	01130 Lipid Metabolism	Glycerophospholipid metabolism [PATH:ko00564]	cr01.Contig15.wum.30.1.faa CDP-diacylglycerol--inositol 3-phosphatidyltransferase [EC:2.7.8.11]
01100 Metabolism	01130 Lipid Metabolism	Ether lipid metabolism [PATH:ko00565]	gi-39588878-emb-CAE69508.1-.faa AGPS; alkyldihydroxyacetonephosphate synthase [EC:2.5.1.26]
01100 Metabolism	01130 Lipid Metabolism	Ether lipid metabolism [PATH:ko00565]	cr01.Contig41.wum.68.1.faa plsC; 1-acyl-sn-glycerol-3-phosphate acyltransferase [EC:2.3.1.51]
01100 Metabolism	01130 Lipid Metabolism	Ether lipid metabolism [PATH:ko00565]	cr01.Contig0.wum.1021.1.faa plsC; 1-acyl-sn-glycerol-3-phosphate acyltransferase [EC:2.3.1.51]
01100 Metabolism	01130 Lipid Metabolism	Ether lipid metabolism [PATH:ko00565]	gi-39587986-emb-CAE57217.1-.faa ethanolaminephosphotransferase [EC:2.7.8.1]
01100 Metabolism	01130 Lipid Metabolism	Ether lipid metabolism [PATH:ko00565]	gi-39585401-emb-CAE61723.1-.faa PLA2G; phospholipase A2 [EC:3.1.1.4]
01100 Metabolism	01130 Lipid Metabolism	Ether lipid metabolism [PATH:ko00565]	gi-39598165-emb-CAE68857.1-.faa PLA2G; phospholipase A2 [EC:3.1.1.4]
01100 Metabolism	01130 Lipid Metabolism	Ether lipid metabolism [PATH:ko00565]	HC02132.faa PLA2G; phospholipase A2 [EC:3.1.1.4]
01100 Metabolism	01130 Lipid Metabolism	Ether lipid metabolism [PATH:ko00565]	T04B2.5.faa PLA2G; phospholipase A2 [EC:3.1.1.4]
01100 Metabolism	01130 Lipid Metabolism	Ether lipid metabolism [PATH:ko00565]	cr01.Contig11.wum.38.1.faa ectonucleotide pyrophosphatase/phosphodiesterase 6 [EC:3.1.4.-]
01100 Metabolism	01130 Lipid Metabolism	Ether lipid metabolism [PATH:ko00565]	gi-39596812-emb-CAE59039.1-.faa PLD; phospholipase D [EC:3.1.4.4]
01100 Metabolism	01130 Lipid Metabolism	Ether lipid metabolism [PATH:ko00565]	cr01.Contig0.wum.819.1.faa PAFAH; 1-alkyl-2-acetylglycerophosphocholine esterase [EC:3.1.1.47]
01100 Metabolism	01130 Lipid Metabolism	Sphingolipid metabolism [PATH:ko00600]	F43H9.2a.faa serine palmitoyltransferase [EC:2.3.1.50]
01100 Metabolism	01130 Lipid Metabolism	Sphingolipid metabolism [PATH:ko00600]	C23H3.4a.faa serine palmitoyltransferase [EC:2.3.1.50]
01100 Metabolism	01130 Lipid Metabolism	Sphingolipid metabolism [PATH:ko00600]	14972.m07234.faa 3-dehydrosphinganine reductase [EC:1.1.1.102]
01100 Metabolism	01130 Lipid Metabolism	Sphingolipid metabolism [PATH:ko00600]	cr01.Contig314.wum.3.1.faa Acyl-CoA-dependent ceramide synthase [EC:2.3.1.24]
01100 Metabolism	01130 Lipid Metabolism	Sphingolipid metabolism [PATH:ko00600]	cr01.Contig1.wum.96.1.faa ASAH; N-acylsphingosine amidohydrolase [EC:3.5.1.23]
01100 Metabolism	01130 Lipid Metabolism	Sphingolipid metabolism [PATH:ko00600]	gi-39580434-emb-CAE69316.1-.faa ASAH; N-acylsphingosine amidohydrolase [EC:3.5.1.23]
01100 Metabolism	01130 Lipid Metabolism	Sphingolipid metabolism [PATH:ko00600]	cr01.Contig32.wum.26.2.faa fatty acid desaturase [EC:1.14.-.-]
01100 Metabolism	01130 Lipid Metabolism	Sphingolipid metabolism [PATH:ko00600]	cr01.Contig32.wum.185.1.faa ceramide cholinephosphotransferase [EC:2.7.8.3]
01100 Metabolism	01130 Lipid Metabolism	Sphingolipid metabolism [PATH:ko00600]	T27F6.6.faa sphingomyelin phosphodiesterase [EC:3.1.4.12]
01100 Metabolism	01130 Lipid Metabolism	Sphingolipid metabolism [PATH:ko00600]	cr01.Contig3.wum.222.1.faa sphingomyelin phosphodiesterase [EC:3.1.4.12]
01100 Metabolism	01130 Lipid Metabolism	Sphingolipid metabolism [PATH:ko00600]	gi-39595773-emb-CAE67276.1-.faa CERK; ceramide kinase [EC:2.7.1.138]
01100 Metabolism	01130 Lipid Metabolism	Sphingolipid metabolism [PATH:ko00600]	gi-39597323-emb-CAE59551.1-.faa PPAP2; phosphatidate phosphatase [EC:3.1.3.4]
01100 Metabolism	01130 Lipid Metabolism	Sphingolipid metabolism [PATH:ko00600]	gi-39582139-emb-CAE60816.1-.faa PPAP2; phosphatidate phosphatase [EC:3.1.3.4]
01100 Metabolism	01130 Lipid Metabolism	Sphingolipid metabolism [PATH:ko00600]	F53C3.13b.faa PPAP2; phosphatidate phosphatase [EC:3.1.3.4]
01100 Metabolism	01130 Lipid Metabolism	Sphingolipid metabolism [PATH:ko00600]	gi-39580925-emb-CAE65555.1-.faa sphinganine-1-phosphate aldolase [EC:4.1.2.27]
01100 Metabolism	01130 Lipid Metabolism	Sphingolipid metabolism [PATH:ko00600]	cr01.Contig88.wum.67.1.faa GBA, srfJ; glucosylceramidase [EC:3.2.1.45]
01100 Metabolism	01130 Lipid Metabolism	Sphingolipid metabolism [PATH:ko00600]	T19B10.3.faa lacZ; beta-galactosidase [EC:3.2.1.23]
01100 Metabolism	01130 Lipid Metabolism	Arachidonic acid metabolism [PATH:ko00590]	gi-39585401-emb-CAE61723.1-.faa PLA2G; phospholipase A2 [EC:3.1.1.4]
01100 Metabolism	01130 Lipid Metabolism	Arachidonic acid metabolism [PATH:ko00590]	gi-39598165-emb-CAE68857.1-.faa PLA2G; phospholipase A2 [EC:3.1.1.4]
01100 Metabolism	01130 Lipid Metabolism	Arachidonic acid metabolism [PATH:ko00590]	HC02132.faa PLA2G; phospholipase A2 [EC:3.1.1.4]
01100 Metabolism	01130 Lipid Metabolism	Arachidonic acid metabolism [PATH:ko00590]	T04B2.5.faa PLA2G; phospholipase A2 [EC:3.1.1.4]
01100 Metabolism	01130 Lipid Metabolism	Arachidonic acid metabolism [PATH:ko00590]	AC00850.faa glutathione peroxidase [EC:1.11.1.9]
01100 Metabolism	01130 Lipid Metabolism	Arachidonic acid metabolism [PATH:ko00590]	cr01.Contig106.wum.27.1.faa ggt; gamma-glutamyltranspeptidase [EC:2.3.2.2]
01100 Metabolism	01130 Lipid Metabolism	Arachidonic acid metabolism [PATH:ko00590]	MJ02629.faa LTA4H; leukotriene-A4 hydrolase [EC:3.3.2.6]
01100 Metabolism	01130 Lipid Metabolism	Arachidonic acid metabolism [PATH:ko00590]	cr01.Contig14.wum.76.1.faa PTGES; prostaglandin-E synthase [EC:5.3.99.3]
01100 Metabolism	01130 Lipid Metabolism	Arachidonic acid metabolism [PATH:ko00590]	gi-39585740-emb-CAE59942.1-.faa CBR; carbonyl reductase (NADPH) [EC:1.1.1.184]
01100 Metabolism	01130 Lipid Metabolism	Arachidonic acid metabolism [PATH:ko00590]	MI01730.faa CBR; carbonyl reductase (NADPH) [EC:1.1.1.184]
01100 Metabolism	01130 Lipid Metabolism	Arachidonic acid metabolism [PATH:ko00590]	gi-39593329-emb-CAE64799.1-.faa EPHX2; soluble epoxide hydrolase [EC:3.3.2.10]
01100 Metabolism	01130 Lipid Metabolism	Linoleic acid metabolism [PATH:ko00591]	gi-39585401-emb-CAE61723.1-.faa PLA2G; phospholipase A2 [EC:3.1.1.4]
01100 Metabolism	01130 Lipid Metabolism	Linoleic acid metabolism [PATH:ko00591]	gi-39598165-emb-CAE68857.1-.faa PLA2G; phospholipase A2 [EC:3.1.1.4]
01100 Metabolism	01130 Lipid Metabolism	Linoleic acid metabolism [PATH:ko00591]	HC02132.faa PLA2G; phospholipase A2 [EC:3.1.1.4]
01100 Metabolism	01130 Lipid Metabolism	Linoleic acid metabolism [PATH:ko00591]	T04B2.5.faa PLA2G; phospholipase A2 [EC:3.1.1.4]
01100 Metabolism	01130 Lipid Metabolism	Linoleic acid metabolism [PATH:ko00591]	C56G2.6.faa [EC:1.1.1.-]
01100 Metabolism	01130 Lipid Metabolism	Linoleic acid metabolism [PATH:ko00591]	cr01.Contig3.wum.84.1.faa [EC:1.1.1.-]
01100 Metabolism	01130 Lipid Metabolism	Linoleic acid metabolism [PATH:ko00591]	cr01.Contig3.wum.300.1.faa [EC:1.1.1.-]
01100 Metabolism	01130 Lipid Metabolism	alpha-Linolenic acid metabolism [PATH:ko00592]	gi-39585401-emb-CAE61723.1-.faa PLA2G; phospholipase A2 [EC:3.1.1.4]
01100 Metabolism	01130 Lipid Metabolism	alpha-Linolenic acid metabolism [PATH:ko00592]	gi-39598165-emb-CAE68857.1-.faa PLA2G; phospholipase A2 [EC:3.1.1.4]
01100 Metabolism	01130 Lipid Metabolism	alpha-Linolenic acid metabolism [PATH:ko00592]	HC02132.faa PLA2G; phospholipase A2 [EC:3.1.1.4]
01100 Metabolism	01130 Lipid Metabolism	alpha-Linolenic acid metabolism [PATH:ko00592]	T04B2.5.faa PLA2G; phospholipase A2 [EC:3.1.1.4]
01100 Metabolism	01130 Lipid Metabolism	alpha-Linolenic acid metabolism [PATH:ko00592]	F08A8.4.faa ACOX1, ACOX3; acyl-CoA oxidase [EC:1.3.3.6]
01100 Metabolism	01130 Lipid Metabolism	Polyunsaturated fatty acid biosynthesis [PATH:ko01040]	NB00654.faa enoyl reductase [EC:1.3.1.-]
01100 Metabolism	01130 Lipid Metabolism	Polyunsaturated fatty acid biosynthesis [PATH:ko01040]	gi-39598223-emb-CAE68915.1-.faa fabG; 3-oxoacyl-[acyl-carrier protein] reductase [EC:1.1.1.100]
01100 Metabolism	01130 Lipid Metabolism	Polyunsaturated fatty acid biosynthesis [PATH:ko01040]	cr01.Contig73.wum.81.1.faa stearoyl-CoA desaturase [EC:1.14.19.1]
01100 Metabolism	01130 Lipid Metabolism	Polyunsaturated fatty acid biosynthesis [PATH:ko01040]	gi-39587684-emb-CAE58622.1-.faa desB; fatty acid desaturase [EC:1.14.19.-]
01100 Metabolism	01130 Lipid Metabolism	Polyunsaturated fatty acid biosynthesis [PATH:ko01040]	F08A8.4.faa ACOX1, ACOX3; acyl-CoA oxidase [EC:1.3.3.6]
01100 Metabolism	01140 Nucleotide Metabolism	Purine metabolism [PATH:ko00230]	14299.m00119.faa ADP-ribose pyrophosphatase [EC:3.6.1.13]
01100 Metabolism	01140 Nucleotide Metabolism	Purine metabolism [PATH:ko00230]	gi-39592916-emb-CAE62530.1-.faa ADP-ribose pyrophosphatase [EC:3.6.1.13]
01100 Metabolism	01140 Nucleotide Metabolism	Purine metabolism [PATH:ko00230]	13919.m00035.faa prsA; ribose-phosphate pyrophosphokinase [EC:2.7.6.1]
01100 Metabolism	01140 Nucleotide Metabolism	Purine metabolism [PATH:ko00230]	gi-39586729-emb-CAE65771.1-.faa purN; phosphoribosylglycinamide formyltransferase [EC:2.1.2.2]
01100 Metabolism	01140 Nucleotide Metabolism	Purine metabolism [PATH:ko00230]	F10F2.2.faa purL; phosphoribosylformylglycinamidine synthase [EC:6.3.5.3]
01100 Metabolism	01140 Nucleotide Metabolism	Purine metabolism [PATH:ko00230]	cr01.Contig198.wum.18.1.faa phosphoribosylaminoimidazole carboxylase [EC:4.1.1.21]
01100 Metabolism	01140 Nucleotide Metabolism	Purine metabolism [PATH:ko00230]	gi-39582769-emb-CAE74232.1-.faa purB; adenylosuccinate lyase [EC:4.3.2.2]
01100 Metabolism	01140 Nucleotide Metabolism	Purine metabolism [PATH:ko00230]	cr01.Contig14.wum.204.1.faa purH; phosphoribosylaminoimidazolecarboxamide formyltransferase [EC:2.1.2.3]
01100 Metabolism	01140 Nucleotide Metabolism	Purine metabolism [PATH:ko00230]	NB01006.faa hpt; hypoxanthine phosphoribosyltransferase [EC:2.4.2.8]
01100 Metabolism	01140 Nucleotide Metabolism	Purine metabolism [PATH:ko00230]	14954.m01715.faa guaB; IMP dehydrogenase [EC:1.1.1.205]
01100 Metabolism	01140 Nucleotide Metabolism	Purine metabolism [PATH:ko00230]	14977.m05096.faa guaA; GMP synthase (glutamine-hydrolysing) [EC:6.3.5.2]
01100 Metabolism	01140 Nucleotide Metabolism	Purine metabolism [PATH:ko00230]	F27D9.8b.faa gmk; guanylate kinase [EC:2.7.4.8]
01100 Metabolism	01140 Nucleotide Metabolism	Purine metabolism [PATH:ko00230]	cr01.Contig30.wum.60.1.faa gmk; guanylate kinase [EC:2.7.4.8]
01100 Metabolism	01140 Nucleotide Metabolism	Purine metabolism [PATH:ko00230]	15032.m00056.faa gmk; guanylate kinase [EC:2.7.4.8]
01100 Metabolism	01140 Nucleotide Metabolism	Purine metabolism [PATH:ko00230]	gi-39584460-emb-CAE72598.1-.faa gmk; guanylate kinase [EC:2.7.4.8]
01100 Metabolism	01140 Nucleotide Metabolism	Purine metabolism [PATH:ko00230]	cr01.Contig0.wum.647.1.faa gmk; guanylate kinase [EC:2.7.4.8]
01100 Metabolism	01140 Nucleotide Metabolism	Purine metabolism [PATH:ko00230]	gi-39584476-emb-CAE72614.1-.faa spoT; guanosine-3',5'-bis(diphosphate) 3'-pyrophosphohydrolase [EC:3.1.7.2]
01100 Metabolism	01140 Nucleotide Metabolism	Purine metabolism [PATH:ko00230]	cr01.Contig5.wum.573.1.faa guaD; guanine deaminase [EC:3.5.4.3]
01100 Metabolism	01140 Nucleotide Metabolism	Purine metabolism [PATH:ko00230]	NB02521.faa guaC; GMP reductase [EC:1.7.1.7]
01100 Metabolism	01140 Nucleotide Metabolism	Purine metabolism [PATH:ko00230]	cr01.Contig4.wum.489.1.faa nrdA, nrdE; ribonucleoside-diphosphate reductase alpha chain [EC:1.17.4.1]
01100 Metabolism	01140 Nucleotide Metabolism	Purine metabolism [PATH:ko00230]	gi-39581930-emb-CAE72892.1-.faa nrdB, nrdF; ribonucleoside-diphosphate reductase beta chain [EC:1.17.4.1]
01100 Metabolism	01140 Nucleotide Metabolism	Purine metabolism [PATH:ko00230]	AS03117.faa purine-nucleoside phosphorylase [EC:2.4.2.1]
01100 Metabolism	01140 Nucleotide Metabolism	Purine metabolism [PATH:ko00230]	cr01.Contig3.wum.60.1.faa iunH; purine nucleosidase [EC:3.2.2.1]
01100 Metabolism	01140 Nucleotide Metabolism	Purine metabolism [PATH:ko00230]	AE02409.faa apt; adenine phosphoribosyltransferase [EC:2.4.2.7]
01100 Metabolism	01140 Nucleotide Metabolism	Purine metabolism [PATH:ko00230]	SS01288.faa ADK; adenosine kinase [EC:2.7.1.20]
01100 Metabolism	01140 Nucleotide Metabolism	Purine metabolism [PATH:ko00230]	AE03342.faa pyk; pyruvate kinase [EC:2.7.1.40]
01100 Metabolism	01140 Nucleotide Metabolism	Purine metabolism [PATH:ko00230]	C29E4.8.faa adk; adenylate kinase [EC:2.7.4.3]
01100 Metabolism	01140 Nucleotide Metabolism	Purine metabolism [PATH:ko00230]	F13E6.2.faa adk; adenylate kinase [EC:2.7.4.3]
01100 Metabolism	01140 Nucleotide Metabolism	Purine metabolism [PATH:ko00230]	AC00828.faa ndk; nucleoside-diphosphate kinase [EC:2.7.4.6]
01100 Metabolism	01140 Nucleotide Metabolism	Purine metabolism [PATH:ko00230]	BE0003N10.1.faa pnp; polyribonucleotide nucleotidyltransferase [EC:2.7.7.8]
01100 Metabolism	01140 Nucleotide Metabolism	Purine metabolism [PATH:ko00230]	cr01.Contig62.wum.33.1.faa RNA-directed RNA polymerase [EC:2.7.7.48]
01100 Metabolism	01140 Nucleotide Metabolism	Purine metabolism [PATH:ko00230]	cr01.Contig11.wum.58.1.faa ushA; 5'-nucleotidase [EC:3.1.3.5]
01100 Metabolism	01140 Nucleotide Metabolism	Purine metabolism [PATH:ko00230]	F25B5.3d.faa ushA; 5'-nucleotidase [EC:3.1.3.5]
01100 Metabolism	01140 Nucleotide Metabolism	Purine metabolism [PATH:ko00230]	cr01.Contig3.wum.288.1.faa PDE; 3',5'-cyclic-nucleotide phosphodiesterase [EC:3.1.4.17]
01100 Metabolism	01140 Nucleotide Metabolism	Purine metabolism [PATH:ko00230]	gi-39582942-emb-CAE73007.1-.faa PDE; 3',5'-cyclic-nucleotide phosphodiesterase [EC:3.1.4.17]
01100 Metabolism	01140 Nucleotide Metabolism	Purine metabolism [PATH:ko00230]	AE00270.faa add; adenosine deaminase [EC:3.5.4.4]
01100 Metabolism	01140 Nucleotide Metabolism	Purine metabolism [PATH:ko00230]	gi-39596837-emb-CAE59064.1-.faa AMPD; AMP deaminase [EC:3.5.4.6]
01100 Metabolism	01140 Nucleotide Metabolism	Purine metabolism [PATH:ko00230]	XI00300.faa adenosinetriphosphatase [EC:3.6.1.3]
01100 Metabolism	01140 Nucleotide Metabolism	Purine metabolism [PATH:ko00230]	gi-39586142-emb-CAE69218.1-.faa adenosinetriphosphatase [EC:3.6.1.3]
01100 Metabolism	01140 Nucleotide Metabolism	Purine metabolism [PATH:ko00230]	14248.m00688.faa adenosinetriphosphatase [EC:3.6.1.3]
01100 Metabolism	01140 Nucleotide Metabolism	Purine metabolism [PATH:ko00230]	12681.m00099.faa adenosinetriphosphatase [EC:3.6.1.3]
01100 Metabolism	01140 Nucleotide Metabolism	Purine metabolism [PATH:ko00230]	F58E10.3a.faa adenosinetriphosphatase [EC:3.6.1.3]
01100 Metabolism	01140 Nucleotide Metabolism	Purine metabolism [PATH:ko00230]	cr01.Contig5.wum.106.1.faa adenosinetriphosphatase [EC:3.6.1.3]
01100 Metabolism	01140 Nucleotide Metabolism	Purine metabolism [PATH:ko00230]	gi-39582454-emb-CAE66545.1-.faa adenosinetriphosphatase [EC:3.6.1.3]
01100 Metabolism	01140 Nucleotide Metabolism	Purine metabolism [PATH:ko00230]	gi-39585787-emb-CAE59989.1-.faa adenosinetriphosphatase [EC:3.6.1.3]
01100 Metabolism	01140 Nucleotide Metabolism	Purine metabolism [PATH:ko00230]	HG00747.faa adenosinetriphosphatase [EC:3.6.1.3]
01100 Metabolism	01140 Nucleotide Metabolism	Purine metabolism [PATH:ko00230]	MP01699.faa adenosinetriphosphatase [EC:3.6.1.3]
01100 Metabolism	01140 Nucleotide Metabolism	Purine metabolism [PATH:ko00230]	14982.m02211.faa adenosinetriphosphatase [EC:3.6.1.3]
01100 Metabolism	01140 Nucleotide Metabolism	Purine metabolism [PATH:ko00230]	14973.m02627.faa adenosinetriphosphatase [EC:3.6.1.3]
01100 Metabolism	01140 Nucleotide Metabolism	Purine metabolism [PATH:ko00230]	gi-39594896-emb-CAE70764.1-.faa adenosinetriphosphatase [EC:3.6.1.3]
01100 Metabolism	01140 Nucleotide Metabolism	Purine metabolism [PATH:ko00230]	cr01.Contig0.wum.818.1.faa adenosinetriphosphatase [EC:3.6.1.3]
01100 Metabolism	01140 Nucleotide Metabolism	Purine metabolism [PATH:ko00230]	cr01.Contig2.wum.540.1.faa adenosinetriphosphatase [EC:3.6.1.3]
01100 Metabolism	01140 Nucleotide Metabolism	Purine metabolism [PATH:ko00230]	12902.m00221.faa adenosinetriphosphatase [EC:3.6.1.3]
01100 Metabolism	01140 Nucleotide Metabolism	Purine metabolism [PATH:ko00230]	cr01.Contig0.wum.302.1.faa apyrase [EC:3.6.1.5]
01100 Metabolism	01140 Nucleotide Metabolism	Purine metabolism [PATH:ko00230]	13293.m00126.faa nucleoside-triphosphatase [EC:3.6.1.15]
01100 Metabolism	01140 Nucleotide Metabolism	Purine metabolism [PATH:ko00230]	F11C1.5b.faa nucleoside-triphosphatase [EC:3.6.1.15]
01100 Metabolism	01140 Nucleotide Metabolism	Purine metabolism [PATH:ko00230]	F54B3.3.faa nucleoside-triphosphatase [EC:3.6.1.15]
01100 Metabolism	01140 Nucleotide Metabolism	Purine metabolism [PATH:ko00230]	cr01.Contig49.wum.62.1.faa nucleoside-triphosphatase [EC:3.6.1.15]
01100 Metabolism	01140 Nucleotide Metabolism	Purine metabolism [PATH:ko00230]	cr01.Contig65.wum.30.1.faa nucleoside-triphosphatase [EC:3.6.1.15]
01100 Metabolism	01140 Nucleotide Metabolism	Purine metabolism [PATH:ko00230]	HC07940.faa nucleoside-triphosphate pyrophosphatase [EC:3.6.1.19]
01100 Metabolism	01140 Nucleotide Metabolism	Purine metabolism [PATH:ko00230]	F54D5.14.faa myosin ATPase [EC:3.6.4.1]
01100 Metabolism	01140 Nucleotide Metabolism	Purine metabolism [PATH:ko00230]	PT00683.faa adenylate cyclase [EC:4.6.1.1]
01100 Metabolism	01140 Nucleotide Metabolism	Purine metabolism [PATH:ko00230]	K10D2.1a.faa adenylate cyclase [EC:4.6.1.1]
01100 Metabolism	01140 Nucleotide Metabolism	Purine metabolism [PATH:ko00230]	cr01.Contig14.wum.162.4.faa adenylate cyclase [EC:4.6.1.1]
01100 Metabolism	01140 Nucleotide Metabolism	Purine metabolism [PATH:ko00230]	cr01.Contig4.wum.156.1.faa adenylate cyclase [EC:4.6.1.1]
01100 Metabolism	01140 Nucleotide Metabolism	Purine metabolism [PATH:ko00230]	R134.1.faa gcy; guanylate cyclase [EC:4.6.1.2]
01100 Metabolism	01140 Nucleotide Metabolism	Purine metabolism [PATH:ko00230]	C37H5.6b.faa purA; adenylosuccinate synthase [EC:6.3.4.4]
01100 Metabolism	01140 Nucleotide Metabolism	Purine metabolism [PATH:ko00230]	gi-39585717-emb-CAE59919.1-.faa cysC; adenylylsulfate kinase [EC:2.7.1.25]
01100 Metabolism	01140 Nucleotide Metabolism	Purine metabolism [PATH:ko00230]	cr01.Contig34.wum.103.1.faa nucleoside-diphosphatase [EC:3.6.1.6]
01100 Metabolism	01140 Nucleotide Metabolism	Purine metabolism [PATH:ko00230]	cr01.Contig660.wum.1.1.faa nucleoside-diphosphatase [EC:3.6.1.6]
01100 Metabolism	01140 Nucleotide Metabolism	Pyrimidine metabolism [PATH:ko00240]	cr01.Contig2.wum.708.1.faa carB; carbamoyl-phosphate synthase large chain [EC:6.3.5.5]
01100 Metabolism	01140 Nucleotide Metabolism	Pyrimidine metabolism [PATH:ko00240]	W02D3.2.faa pyrD; dihydroorotate oxidase [EC:1.3.3.1]
01100 Metabolism	01140 Nucleotide Metabolism	Pyrimidine metabolism [PATH:ko00240]	HC07673.faa pyrE; orotate phosphoribosyltransferase [EC:2.4.2.10]
01100 Metabolism	01140 Nucleotide Metabolism	Pyrimidine metabolism [PATH:ko00240]	AC00828.faa ndk; nucleoside-diphosphate kinase [EC:2.7.4.6]
01100 Metabolism	01140 Nucleotide Metabolism	Pyrimidine metabolism [PATH:ko00240]	BE0003N10.1.faa pnp; polyribonucleotide nucleotidyltransferase [EC:2.7.7.8]
01100 Metabolism	01140 Nucleotide Metabolism	Pyrimidine metabolism [PATH:ko00240]	cr01.Contig0.wum.302.1.faa apyrase [EC:3.6.1.5]
01100 Metabolism	01140 Nucleotide Metabolism	Pyrimidine metabolism [PATH:ko00240]	cr01.Contig34.wum.103.1.faa nucleoside-diphosphatase [EC:3.6.1.6]
01100 Metabolism	01140 Nucleotide Metabolism	Pyrimidine metabolism [PATH:ko00240]	cr01.Contig660.wum.1.1.faa nucleoside-diphosphatase [EC:3.6.1.6]
01100 Metabolism	01140 Nucleotide Metabolism	Pyrimidine metabolism [PATH:ko00240]	HC07940.faa nucleoside-triphosphate pyrophosphatase [EC:3.6.1.19]
01100 Metabolism	01140 Nucleotide Metabolism	Pyrimidine metabolism [PATH:ko00240]	cr01.Contig16.wum.38.1.faa pyrG; CTP synthase [EC:6.3.4.2]
01100 Metabolism	01140 Nucleotide Metabolism	Pyrimidine metabolism [PATH:ko00240]	14917.m00332.faa pyrG; CTP synthase [EC:6.3.4.2]
01100 Metabolism	01140 Nucleotide Metabolism	Pyrimidine metabolism [PATH:ko00240]	14972.m07631.faa udk; uridine kinase [EC:2.7.1.48]
01100 Metabolism	01140 Nucleotide Metabolism	Pyrimidine metabolism [PATH:ko00240]	cr01.Contig11.wum.58.1.faa ushA; 5'-nucleotidase [EC:3.1.3.5]
01100 Metabolism	01140 Nucleotide Metabolism	Pyrimidine metabolism [PATH:ko00240]	F25B5.3d.faa ushA; 5'-nucleotidase [EC:3.1.3.5]
01100 Metabolism	01140 Nucleotide Metabolism	Pyrimidine metabolism [PATH:ko00240]	HC09741.faa udp; uridine phosphorylase [EC:2.4.2.3]
01100 Metabolism	01140 Nucleotide Metabolism	Pyrimidine metabolism [PATH:ko00240]	Y56A3A.29a.faa uridine nucleosidase [EC:3.2.2.3]
01100 Metabolism	01140 Nucleotide Metabolism	Pyrimidine metabolism [PATH:ko00240]	gi-39598064-emb-CAE68756.1-.faa DPYD; dihydropyrimidine dehydrogenase (NADP+) [EC:1.3.1.2]
01100 Metabolism	01140 Nucleotide Metabolism	Pyrimidine metabolism [PATH:ko00240]	gi-57012655-sp-Q61YQ1-DHP2_CAEBR.faa DPYS; dihydropyrimidinase [EC:3.5.2.2]
01100 Metabolism	01140 Nucleotide Metabolism	Pyrimidine metabolism [PATH:ko00240]	cr01.Contig3.wum.66.1.faa beta-ureidopropionase [EC:3.5.1.6]
01100 Metabolism	01140 Nucleotide Metabolism	Pyrimidine metabolism [PATH:ko00240]	cr01.Contig35.wum.128.1.faa codA; cytosine deaminase [EC:3.5.4.1]
01100 Metabolism	01140 Nucleotide Metabolism	Pyrimidine metabolism [PATH:ko00240]	gi-39593493-emb-CAE61785.1-.faa trxB; thioredoxin reductase (NADPH) [EC:1.8.1.9]
01100 Metabolism	01140 Nucleotide Metabolism	Pyrimidine metabolism [PATH:ko00240]	cr01.Contig4.wum.489.1.faa nrdA, nrdE; ribonucleoside-diphosphate reductase alpha chain [EC:1.17.4.1]
01100 Metabolism	01140 Nucleotide Metabolism	Pyrimidine metabolism [PATH:ko00240]	gi-39581930-emb-CAE72892.1-.faa nrdB, nrdF; ribonucleoside-diphosphate reductase beta chain [EC:1.17.4.1]
01100 Metabolism	01140 Nucleotide Metabolism	Pyrimidine metabolism [PATH:ko00240]	K07A1.2.faa dut; dUTP pyrophosphatase [EC:3.6.1.23]
01100 Metabolism	01140 Nucleotide Metabolism	Pyrimidine metabolism [PATH:ko00240]	gi-39580971-emb-CAE72941.1-.faa thyA; thymidylate synthase [EC:2.1.1.45]
01100 Metabolism	01140 Nucleotide Metabolism	Pyrimidine metabolism [PATH:ko00240]	gi-39583783-emb-CAE74856.1-.faa cdd; cytidine deaminase [EC:3.5.4.5]
01100 Metabolism	01140 Nucleotide Metabolism	Pyrimidine metabolism [PATH:ko00240]	AS03117.faa purine-nucleoside phosphorylase [EC:2.4.2.1]
01100 Metabolism	01140 Nucleotide Metabolism	Pyrimidine metabolism [PATH:ko00240]	gi-39585058-emb-CAE62709.1-.faa comEB; dCMP deaminase [EC:3.5.4.12]
01100 Metabolism	01140 Nucleotide Metabolism	Pyrimidine metabolism [PATH:ko00240]	Y43C5A.5.faa tdk; thymidine kinase [EC:2.7.1.21]
01100 Metabolism	01140 Nucleotide Metabolism	Pyrimidine metabolism [PATH:ko00240]	R53.2.faa tmk; dTMP kinase [EC:2.7.4.9]
01100 Metabolism	01140 Nucleotide Metabolism	Pyrimidine metabolism [PATH:ko00240]	B0035.3.faa tmk; dTMP kinase [EC:2.7.4.9]
01100 Metabolism	01140 Nucleotide Metabolism	Pyrimidine metabolism [PATH:ko00240]	E02H1.3.faa pseudouridylate synthase [EC:4.2.1.70]
01100 Metabolism	01140 Nucleotide Metabolism	Pyrimidine metabolism [PATH:ko00240]	K07E8.7.faa pseudouridylate synthase [EC:4.2.1.70]
01100 Metabolism	01150 Amino Acid Metabolism	Glutamate metabolism [PATH:ko00251]	cr01.Contig1338.wum.2.2.faa gabT; 4-aminobutyrate aminotransferase [EC:2.6.1.19]
01100 Metabolism	01150 Amino Acid Metabolism	Glutamate metabolism [PATH:ko00251]	15458.m00034.faa gabD; succinate-semialdehyde dehydrogenase (NADP+) [EC:1.2.1.16]
01100 Metabolism	01150 Amino Acid Metabolism	Glutamate metabolism [PATH:ko00251]	cr01.Contig73.wum.70.1.faa glutamate dehydrogenase (NAD(P)+) [EC:1.4.1.3]
01100 Metabolism	01150 Amino Acid Metabolism	Glutamate metabolism [PATH:ko00251]	cr01.Contig51.wum.10.1.faa putA; 1-pyrroline-5-carboxylate dehydrogenase [EC:1.5.1.12]
01100 Metabolism	01150 Amino Acid Metabolism	Glutamate metabolism [PATH:ko00251]	gi-39585804-emb-CAE61217.1-.faa aspC; aspartate aminotransferase [EC:2.6.1.1]
01100 Metabolism	01150 Amino Acid Metabolism	Glutamate metabolism [PATH:ko00251]	C32F10.8a.faa GPT; alanine transaminase [EC:2.6.1.2]
01100 Metabolism	01150 Amino Acid Metabolism	Glutamate metabolism [PATH:ko00251]	cr01.Contig50.wum.34.1.faa gltX; glutamyl-tRNA synthetase [EC:6.1.1.17]
01100 Metabolism	01150 Amino Acid Metabolism	Glutamate metabolism [PATH:ko00251]	cr01.Contig2.wum.708.1.faa carB; carbamoyl-phosphate synthase large chain [EC:6.3.5.5]
01100 Metabolism	01150 Amino Acid Metabolism	Glutamate metabolism [PATH:ko00251]	F22B3.4.faa glmS; glucosamine--fructose-6-phosphate aminotransferase (isomerizing) [EC:2.6.1.16]
01100 Metabolism	01150 Amino Acid Metabolism	Glutamate metabolism [PATH:ko00251]	cr01.Contig62.wum.26.1.faa GNA1; glucosamine-phosphate N-acetyltransferase [EC:2.3.1.4]
01100 Metabolism	01150 Amino Acid Metabolism	Glutamate metabolism [PATH:ko00251]	TX01489.faa glnA; glutamine synthetase [EC:6.3.1.2]
01100 Metabolism	01150 Amino Acid Metabolism	Glutamate metabolism [PATH:ko00251]	cr01.Contig366.wum.2.1.faa glnA; glutamine synthetase [EC:6.3.1.2]
01100 Metabolism	01150 Amino Acid Metabolism	Glutamate metabolism [PATH:ko00251]	C09F9.3.faa glsA; glutaminase [EC:3.5.1.2]
01100 Metabolism	01150 Amino Acid Metabolism	Glutamate metabolism [PATH:ko00251]	Y37D8A.23a.faa gadB; glutamate decarboxylase [EC:4.1.1.15]
01100 Metabolism	01150 Amino Acid Metabolism	Glutamate metabolism [PATH:ko00251]	Y41E3.4.faa glnS; glutaminyl-tRNA synthetase [EC:6.1.1.18]
01100 Metabolism	01150 Amino Acid Metabolism	Glutamate metabolism [PATH:ko00251]	13480.m00172.faa gshA; glutamate--cysteine ligase [EC:6.3.2.2]
01100 Metabolism	01150 Amino Acid Metabolism	Glutamate metabolism [PATH:ko00251]	13138.m00176.faa gshB; glutathione synthase [EC:6.3.2.3]
01100 Metabolism	01150 Amino Acid Metabolism	Glutamate metabolism [PATH:ko00251]	cr01.Contig65.wum.59.1.faa nadE; NAD+ synthase (glutamine-hydrolysing) [EC:6.3.5.1]
01100 Metabolism	01150 Amino Acid Metabolism	Glutamate metabolism [PATH:ko00251]	14977.m05096.faa guaA; GMP synthase (glutamine-hydrolysing) [EC:6.3.5.2]
01100 Metabolism	01150 Amino Acid Metabolism	Glutamate metabolism [PATH:ko00251]	cr01.Contig239.wum.11.1.faa aspartyl-tRNA(Asn)/glutamyl-tRNA (Gln) amidotransferase subunit A [EC:6.3.5.6 6.3.5.7]
01100 Metabolism	01150 Amino Acid Metabolism	Glutamate metabolism [PATH:ko00251]	C39B5.6.faa aspartyl-tRNA(Asn)/glutamyl-tRNA (Gln) amidotransferase subunit B [EC:6.3.5.6 6.3.5.7]
01100 Metabolism	01150 Amino Acid Metabolism	Alanine and aspartate metabolism [PATH:ko00252]	gi-39585804-emb-CAE61217.1-.faa aspC; aspartate aminotransferase [EC:2.6.1.1]
01100 Metabolism	01150 Amino Acid Metabolism	Alanine and aspartate metabolism [PATH:ko00252]	cr01.Contig334.wum.6.1.faa asnS; asparaginyl-tRNA synthetase [EC:6.1.1.22]
01100 Metabolism	01150 Amino Acid Metabolism	Alanine and aspartate metabolism [PATH:ko00252]	gi-39582769-emb-CAE74232.1-.faa purB; adenylosuccinate lyase [EC:4.3.2.2]
01100 Metabolism	01150 Amino Acid Metabolism	Alanine and aspartate metabolism [PATH:ko00252]	C32F10.8a.faa GPT; alanine transaminase [EC:2.6.1.2]
01100 Metabolism	01150 Amino Acid Metabolism	Alanine and aspartate metabolism [PATH:ko00252]	cr01.Contig2.wum.72.1.faa alanine--glyoxylate transaminase [EC:2.6.1.44]
01100 Metabolism	01150 Amino Acid Metabolism	Alanine and aspartate metabolism [PATH:ko00252]	13644.m00286.faa pdh; pyruvate dehydrogenase [EC:1.2.4.1]
01100 Metabolism	01150 Amino Acid Metabolism	Alanine and aspartate metabolism [PATH:ko00252]	14992.m11346.faa pdh; pyruvate dehydrogenase [EC:1.2.4.1]
01100 Metabolism	01150 Amino Acid Metabolism	Alanine and aspartate metabolism [PATH:ko00252]	T05H10.6b.faa pdhA; pyruvate dehydrogenase E1 component, alpha subunit [EC:1.2.4.1]
01100 Metabolism	01150 Amino Acid Metabolism	Alanine and aspartate metabolism [PATH:ko00252]	cr01.Contig340.wum.5.1.faa pdhB; pyruvate dehydrogenase E1 component, beta subunit [EC:1.2.4.1]
01100 Metabolism	01150 Amino Acid Metabolism	Alanine and aspartate metabolism [PATH:ko00252]	MC00575.faa pdhB; pyruvate dehydrogenase E1 component, beta subunit [EC:1.2.4.1]
01100 Metabolism	01150 Amino Acid Metabolism	Alanine and aspartate metabolism [PATH:ko00252]	LLC1.3.faa pdhD; dihydrolipoamide dehydrogenase [EC:1.8.1.4]
01100 Metabolism	01150 Amino Acid Metabolism	Alanine and aspartate metabolism [PATH:ko00252]	cr01.Contig258.wum.17.1.faa pdhC; pyruvate dehydrogenase E2 component (dihydrolipoamide acetyltransferase) [EC:2.3.1.12]
01100 Metabolism	01150 Amino Acid Metabolism	Alanine and aspartate metabolism [PATH:ko00252]	ZK669.4.faa pdhC; pyruvate dehydrogenase E2 component (dihydrolipoamide acetyltransferase) [EC:2.3.1.12]
01100 Metabolism	01150 Amino Acid Metabolism	Alanine and aspartate metabolism [PATH:ko00252]	F28H1.3.faa alaS; alanyl-tRNA synthetase [EC:6.1.1.7]
01100 Metabolism	01150 Amino Acid Metabolism	Alanine and aspartate metabolism [PATH:ko00252]	Y37D8A.23a.faa gadB; glutamate decarboxylase [EC:4.1.1.15]
01100 Metabolism	01150 Amino Acid Metabolism	Alanine and aspartate metabolism [PATH:ko00252]	cr01.Contig1338.wum.2.2.faa gabT; 4-aminobutyrate aminotransferase [EC:2.6.1.19]
01100 Metabolism	01150 Amino Acid Metabolism	Alanine and aspartate metabolism [PATH:ko00252]	F10C2.6.faa aspS; aspartyl-tRNA synthetase [EC:6.1.1.12]
01100 Metabolism	01150 Amino Acid Metabolism	Alanine and aspartate metabolism [PATH:ko00252]	B0464.1.faa aspS; aspartyl-tRNA synthetase [EC:6.1.1.12]
01100 Metabolism	01150 Amino Acid Metabolism	Alanine and aspartate metabolism [PATH:ko00252]	C37H5.6b.faa purA; adenylosuccinate synthase [EC:6.3.4.4]
01100 Metabolism	01150 Amino Acid Metabolism	Alanine and aspartate metabolism [PATH:ko00252]	M18.3.faa asnB; asparagine synthase (glutamine-hydrolysing) [EC:6.3.5.4]
01100 Metabolism	01150 Amino Acid Metabolism	Alanine and aspartate metabolism [PATH:ko00252]	cr01.Contig63.wum.89.1.faa asnB; asparagine synthase (glutamine-hydrolysing) [EC:6.3.5.4]
01100 Metabolism	01150 Amino Acid Metabolism	Alanine and aspartate metabolism [PATH:ko00252]	cr01.Contig239.wum.11.1.faa aspartyl-tRNA(Asn)/glutamyl-tRNA (Gln) amidotransferase subunit A [EC:6.3.5.6 6.3.5.7]
01100 Metabolism	01150 Amino Acid Metabolism	Alanine and aspartate metabolism [PATH:ko00252]	C39B5.6.faa aspartyl-tRNA(Asn)/glutamyl-tRNA (Gln) amidotransferase subunit B [EC:6.3.5.6 6.3.5.7]
01100 Metabolism	01150 Amino Acid Metabolism	Glycine, serine and threonine metabolism [PATH:ko00260]	gi-39581013-emb-CAE72494.1-.faa glyA; glycine hydroxymethyltransferase [EC:2.1.2.1]
01100 Metabolism	01150 Amino Acid Metabolism	Glycine, serine and threonine metabolism [PATH:ko00260]	cr01.Contig33.wum.111.1.faa serB; phosphoserine phosphatase [EC:3.1.3.3]
01100 Metabolism	01150 Amino Acid Metabolism	Glycine, serine and threonine metabolism [PATH:ko00260]	cr01.Contig20.wum.129.1.faa serC; phosphoserine aminotransferase [EC:2.6.1.52]
01100 Metabolism	01150 Amino Acid Metabolism	Glycine, serine and threonine metabolism [PATH:ko00260]	14936.m00263.faa ttuD; hydroxypyruvate reductase [EC:1.1.1.81]
01100 Metabolism	01150 Amino Acid Metabolism	Glycine, serine and threonine metabolism [PATH:ko00260]	F08F3.4.faa tdh; threonine 3-dehydrogenase [EC:1.1.1.103]
01100 Metabolism	01150 Amino Acid Metabolism	Glycine, serine and threonine metabolism [PATH:ko00260]	C56G2.6.faa [EC:1.1.1.-]
01100 Metabolism	01150 Amino Acid Metabolism	Glycine, serine and threonine metabolism [PATH:ko00260]	cr01.Contig3.wum.84.1.faa [EC:1.1.1.-]
01100 Metabolism	01150 Amino Acid Metabolism	Glycine, serine and threonine metabolism [PATH:ko00260]	cr01.Contig3.wum.300.1.faa [EC:1.1.1.-]
01100 Metabolism	01150 Amino Acid Metabolism	Glycine, serine and threonine metabolism [PATH:ko00260]	R12C12.1a.faa gcvPA; glycine dehydrogenase subunit 1 [EC:1.4.4.2]
01100 Metabolism	01150 Amino Acid Metabolism	Glycine, serine and threonine metabolism [PATH:ko00260]	F25B4.1.faa gcvT; aminomethyltransferase [EC:2.1.2.10]
01100 Metabolism	01150 Amino Acid Metabolism	Glycine, serine and threonine metabolism [PATH:ko00260]	LLC1.3.faa pdhD; dihydrolipoamide dehydrogenase [EC:1.8.1.4]
01100 Metabolism	01150 Amino Acid Metabolism	Glycine, serine and threonine metabolism [PATH:ko00260]	C47A10.5.faa DAO; D-amino-acid oxidase [EC:1.4.3.3]
01100 Metabolism	01150 Amino Acid Metabolism	Glycine, serine and threonine metabolism [PATH:ko00260]	cr01.Contig2.wum.72.1.faa alanine--glyoxylate transaminase [EC:2.6.1.44]
01100 Metabolism	01150 Amino Acid Metabolism	Glycine, serine and threonine metabolism [PATH:ko00260]	14656.m00224.faa GRS1; glycyl-tRNA synthetase, class II [EC:6.1.1.14]
01100 Metabolism	01150 Amino Acid Metabolism	Glycine, serine and threonine metabolism [PATH:ko00260]	AS13613.faa psd; phosphatidylserine decarboxylase [EC:4.1.1.65]
01100 Metabolism	01150 Amino Acid Metabolism	Glycine, serine and threonine metabolism [PATH:ko00260]	B0361.5a.faa psd; phosphatidylserine decarboxylase [EC:4.1.1.65]
01100 Metabolism	01150 Amino Acid Metabolism	Glycine, serine and threonine metabolism [PATH:ko00260]	HC01440.faa psd; phosphatidylserine decarboxylase [EC:4.1.1.65]
01100 Metabolism	01150 Amino Acid Metabolism	Glycine, serine and threonine metabolism [PATH:ko00260]	gi-39585263-emb-CAE57506.1-.faa CHK; choline kinase [EC:2.7.1.32]
01100 Metabolism	01150 Amino Acid Metabolism	Glycine, serine and threonine metabolism [PATH:ko00260]	cr01.Contig2.wum.718.1.faa betA; choline dehydrogenase [EC:1.1.99.1]
01100 Metabolism	01150 Amino Acid Metabolism	Glycine, serine and threonine metabolism [PATH:ko00260]	gi-39589339-emb-CAE74368.1-.faa dimethylglycine dehydrogenase [EC:1.5.99.2]
01100 Metabolism	01150 Amino Acid Metabolism	Glycine, serine and threonine metabolism [PATH:ko00260]	cr01.Contig16.wum.35.1.faa dimethylglycine dehydrogenase [EC:1.5.99.2]
01100 Metabolism	01150 Amino Acid Metabolism	Glycine, serine and threonine metabolism [PATH:ko00260]	gi-39593813-emb-CAE62106.1-.faa sarcosine oxidase [EC:1.5.3.1]
01100 Metabolism	01150 Amino Acid Metabolism	Glycine, serine and threonine metabolism [PATH:ko00260]	cr01.Contig0.wum.491.1.faa sarcosine oxidase [EC:1.5.3.1]
01100 Metabolism	01150 Amino Acid Metabolism	Glycine, serine and threonine metabolism [PATH:ko00260]	gi-39590967-emb-CAE58747.1-.faa CBS; cystathionine beta-synthase [EC:4.2.1.22]
01100 Metabolism	01150 Amino Acid Metabolism	Glycine, serine and threonine metabolism [PATH:ko00260]	cr01.Contig3.wum.264.1.faa cystathionine gamma-lyase [EC:4.4.1.1]
01100 Metabolism	01150 Amino Acid Metabolism	Glycine, serine and threonine metabolism [PATH:ko00260]	cr01.Contig65.wum.11.1.faa serS; seryl-tRNA synthetase [EC:6.1.1.11]
01100 Metabolism	01150 Amino Acid Metabolism	Glycine, serine and threonine metabolism [PATH:ko00260]	gi-39587580-emb-CAE58518.1-.faa serS; seryl-tRNA synthetase [EC:6.1.1.11]
01100 Metabolism	01150 Amino Acid Metabolism	Glycine, serine and threonine metabolism [PATH:ko00260]	K01C8.1.faa ilvA, tdcB; threonine dehydratase [EC:4.3.1.19]
01100 Metabolism	01150 Amino Acid Metabolism	Glycine, serine and threonine metabolism [PATH:ko00260]	cr01.Contig2.wum.112.1.faa thrS; threonyl-tRNA synthetase [EC:6.1.1.3]
01100 Metabolism	01150 Amino Acid Metabolism	Glycine, serine and threonine metabolism [PATH:ko00260]	cr01.Contig14.wum.345.1.faa thrS; threonyl-tRNA synthetase [EC:6.1.1.3]
01100 Metabolism	01150 Amino Acid Metabolism	Methionine metabolism [PATH:ko00271]	C06E7.3b.faa metK; S-adenosylmethionine synthetase [EC:2.5.1.6]
01100 Metabolism	01150 Amino Acid Metabolism	Methionine metabolism [PATH:ko00271]	gi-39583045-emb-CAE71824.1-.faa speD; S-adenosylmethionine decarboxylase [EC:4.1.1.50]
01100 Metabolism	01150 Amino Acid Metabolism	Methionine metabolism [PATH:ko00271]	NB00957.faa speE; spermidine synthase [EC:2.5.1.16]
01100 Metabolism	01150 Amino Acid Metabolism	Methionine metabolism [PATH:ko00271]	cr01.Contig9.wum.398.1.faa mtaP; 5'-methylthioadenosine phosphorylase [EC:2.4.2.28]
01100 Metabolism	01150 Amino Acid Metabolism	Methionine metabolism [PATH:ko00271]	AE01310.faa tyrosine aminotransferase [EC:2.6.1.5]
01100 Metabolism	01150 Amino Acid Metabolism	Methionine metabolism [PATH:ko00271]	cr01.Contig153.wum.15.1.faa dcm; DNA (cytosine-5-)-methyltransferase [EC:2.1.1.37]
01100 Metabolism	01150 Amino Acid Metabolism	Methionine metabolism [PATH:ko00271]	K02F2.2.faa ahcY; adenosylhomocysteinase [EC:3.3.1.1]
01100 Metabolism	01150 Amino Acid Metabolism	Methionine metabolism [PATH:ko00271]	gi-39590967-emb-CAE58747.1-.faa CBS; cystathionine beta-synthase [EC:4.2.1.22]
01100 Metabolism	01150 Amino Acid Metabolism	Methionine metabolism [PATH:ko00271]	cr01.Contig3.wum.264.1.faa cystathionine gamma-lyase [EC:4.4.1.1]
01100 Metabolism	01150 Amino Acid Metabolism	Methionine metabolism [PATH:ko00271]	cr01.Contig32.wum.158.1.faa metG; methionyl-tRNA synthetase [EC:6.1.1.10]
01100 Metabolism	01150 Amino Acid Metabolism	Methionine metabolism [PATH:ko00271]	14972.m07849.faa mmuM; homocysteine S-methyltransferase [EC:2.1.1.10]
01100 Metabolism	01150 Amino Acid Metabolism	Cysteine metabolism [PATH:ko00272]	Y23H5A.7a.faa cysS; cysteinyl-tRNA synthetase [EC:6.1.1.16]
01100 Metabolism	01150 Amino Acid Metabolism	Cysteine metabolism [PATH:ko00272]	MH02277.faa CDO1; cysteine dioxygenase [EC:1.13.11.20]
01100 Metabolism	01150 Amino Acid Metabolism	Cysteine metabolism [PATH:ko00272]	cr01.Contig3.wum.264.1.faa cystathionine gamma-lyase [EC:4.4.1.1]
01100 Metabolism	01150 Amino Acid Metabolism	Cysteine metabolism [PATH:ko00272]	F13B12.4.faa cysK; cysteine synthase [EC:2.5.1.47]
01100 Metabolism	01150 Amino Acid Metabolism	Cysteine metabolism [PATH:ko00272]	gi-39585804-emb-CAE61217.1-.faa aspC; aspartate aminotransferase [EC:2.6.1.1]
01100 Metabolism	01150 Amino Acid Metabolism	Cysteine metabolism [PATH:ko00272]	gi-39597474-emb-CAE59704.1-.faa ldh; L-lactate dehydrogenase [EC:1.1.1.27]
01100 Metabolism	01150 Amino Acid Metabolism	Cysteine metabolism [PATH:ko00272]	cr01.Contig389.wum.1.1.faa [EC:2.8.2.-]
01100 Metabolism	01150 Amino Acid Metabolism	Cysteine metabolism [PATH:ko00272]	cr01.Contig40.wum.97.1.faa [EC:2.8.2.-]
01100 Metabolism	01150 Amino Acid Metabolism	Valine, leucine and isoleucine degradation [PATH:ko00280]	K02A4.1.faa ilvE; branched-chain amino acid aminotransferase [EC:2.6.1.42]
01100 Metabolism	01150 Amino Acid Metabolism	Valine, leucine and isoleucine degradation [PATH:ko00280]	Y39E4A.3b.faa bkdA1; 2-oxoisovalerate dehydrogenase alpha subunit [EC:1.2.4.4]
01100 Metabolism	01150 Amino Acid Metabolism	Valine, leucine and isoleucine degradation [PATH:ko00280]	LLC1.3.faa pdhD; dihydrolipoamide dehydrogenase [EC:1.8.1.4]
01100 Metabolism	01150 Amino Acid Metabolism	Valine, leucine and isoleucine degradation [PATH:ko00280]	K09H11.1.faa ACADM, acd; acyl-CoA dehydrogenase [EC:1.3.99.3]
01100 Metabolism	01150 Amino Acid Metabolism	Valine, leucine and isoleucine degradation [PATH:ko00280]	14961.m05251.faa ACADM, acd; acyl-CoA dehydrogenase [EC:1.3.99.3]
01100 Metabolism	01150 Amino Acid Metabolism	Valine, leucine and isoleucine degradation [PATH:ko00280]	cr01.Contig4.wum.382.1.faa paaG; enoyl-CoA hydratase [EC:4.2.1.17]
01100 Metabolism	01150 Amino Acid Metabolism	Valine, leucine and isoleucine degradation [PATH:ko00280]	E04F6.3.faa fadB; 3-hydroxyacyl-CoA dehydrogenase [EC:1.1.1.35]
01100 Metabolism	01150 Amino Acid Metabolism	Valine, leucine and isoleucine degradation [PATH:ko00280]	AS03099.faa fadB; 3-hydroxyacyl-CoA dehydrogenase [EC:1.1.1.35]
01100 Metabolism	01150 Amino Acid Metabolism	Valine, leucine and isoleucine degradation [PATH:ko00280]	gi-39596184-emb-CAE69821.1-.faa fadB; 3-hydroxyacyl-CoA dehydrogenase [EC:1.1.1.35]
01100 Metabolism	01150 Amino Acid Metabolism	Valine, leucine and isoleucine degradation [PATH:ko00280]	F27D9.5.faa pccA; propionyl-CoA carboxylase alpha chain [EC:6.4.1.3]
01100 Metabolism	01150 Amino Acid Metabolism	Valine, leucine and isoleucine degradation [PATH:ko00280]	F52E4.1a.faa pccB; propionyl-CoA carboxylase beta chain [EC:6.4.1.3]
01100 Metabolism	01150 Amino Acid Metabolism	Valine, leucine and isoleucine degradation [PATH:ko00280]	AS03049.faa methylmalonyl-CoA epimerase [EC:5.1.99.1]
01100 Metabolism	01150 Amino Acid Metabolism	Valine, leucine and isoleucine degradation [PATH:ko00280]	ZK1058.1.faa mcmA1; methylmalonyl-CoA mutase, N-terminal domain [EC:5.4.99.2]
01100 Metabolism	01150 Amino Acid Metabolism	Valine, leucine and isoleucine degradation [PATH:ko00280]	F09F7.4a.faa 3-hydroxyisobutyryl-CoA hydrolase [EC:3.1.2.4]
01100 Metabolism	01150 Amino Acid Metabolism	Valine, leucine and isoleucine degradation [PATH:ko00280]	B0250.5.faa mmsB; 3-hydroxyisobutyrate dehydrogenase [EC:1.1.1.31]
01100 Metabolism	01150 Amino Acid Metabolism	Valine, leucine and isoleucine degradation [PATH:ko00280]	F13D12.4a.faa mmsA, iolA; methylmalonate-semialdehyde dehydrogenase [EC:1.2.1.27]
01100 Metabolism	01150 Amino Acid Metabolism	Valine, leucine and isoleucine degradation [PATH:ko00280]	Y71G12B.10.faa hmgL; hydroxymethylglutaryl-CoA lyase [EC:4.1.3.4]
01100 Metabolism	01150 Amino Acid Metabolism	Valine, leucine and isoleucine degradation [PATH:ko00280]	cr01.Contig267.wum.7.1.faa scoA; 3-oxoacid CoA-transferase subunit A [EC:2.8.3.5]
01100 Metabolism	01150 Amino Acid Metabolism	Valine, leucine and isoleucine degradation [PATH:ko00280]	T02G5.8.faa atoB; acetyl-CoA C-acetyltransferase [EC:2.3.1.9]
01100 Metabolism	01150 Amino Acid Metabolism	Valine, leucine and isoleucine degradation [PATH:ko00280]	F25B4.6.faa pksG; hydroxymethylglutaryl-CoA synthase [EC:2.3.3.10]
01100 Metabolism	01150 Amino Acid Metabolism	Valine, leucine and isoleucine biosynthesis [PATH:ko00290]	K01C8.1.faa ilvA, tdcB; threonine dehydratase [EC:4.3.1.19]
01100 Metabolism	01150 Amino Acid Metabolism	Valine, leucine and isoleucine biosynthesis [PATH:ko00290]	gi-39585694-emb-CAE59896.1-.faa ilvB; acetolactate synthase large subunit [EC:2.2.1.6]
01100 Metabolism	01150 Amino Acid Metabolism	Valine, leucine and isoleucine biosynthesis [PATH:ko00290]	K02A4.1.faa ilvE; branched-chain amino acid aminotransferase [EC:2.6.1.42]
01100 Metabolism	01150 Amino Acid Metabolism	Valine, leucine and isoleucine biosynthesis [PATH:ko00290]	gi-39581898-emb-CAE72860.1-.faa leuS; leucyl-tRNA synthetase [EC:6.1.1.4]
01100 Metabolism	01150 Amino Acid Metabolism	Valine, leucine and isoleucine biosynthesis [PATH:ko00290]	ZK524.3a.faa leuS; leucyl-tRNA synthetase [EC:6.1.1.4]
01100 Metabolism	01150 Amino Acid Metabolism	Valine, leucine and isoleucine biosynthesis [PATH:ko00290]	cr01.Contig78.wum.48.1.faa ileS; isoleucyl-tRNA synthetase [EC:6.1.1.5]
01100 Metabolism	01150 Amino Acid Metabolism	Valine, leucine and isoleucine biosynthesis [PATH:ko00290]	gi-39579954-emb-CAE56141.1-.faa ileS; isoleucyl-tRNA synthetase [EC:6.1.1.5]
01100 Metabolism	01150 Amino Acid Metabolism	Valine, leucine and isoleucine biosynthesis [PATH:ko00290]	PE00024.faa valS; valyl-tRNA synthetase [EC:6.1.1.9]
01100 Metabolism	01150 Amino Acid Metabolism	Valine, leucine and isoleucine biosynthesis [PATH:ko00290]	cr01.Contig1.wum.834.1.faa valS; valyl-tRNA synthetase [EC:6.1.1.9]
01100 Metabolism	01150 Amino Acid Metabolism	Valine, leucine and isoleucine biosynthesis [PATH:ko00290]	13644.m00286.faa pdh; pyruvate dehydrogenase [EC:1.2.4.1]
01100 Metabolism	01150 Amino Acid Metabolism	Valine, leucine and isoleucine biosynthesis [PATH:ko00290]	14992.m11346.faa pdh; pyruvate dehydrogenase [EC:1.2.4.1]
01100 Metabolism	01150 Amino Acid Metabolism	Valine, leucine and isoleucine biosynthesis [PATH:ko00290]	T05H10.6b.faa pdhA; pyruvate dehydrogenase E1 component, alpha subunit [EC:1.2.4.1]
01100 Metabolism	01150 Amino Acid Metabolism	Valine, leucine and isoleucine biosynthesis [PATH:ko00290]	cr01.Contig340.wum.5.1.faa pdhB; pyruvate dehydrogenase E1 component, beta subunit [EC:1.2.4.1]
01100 Metabolism	01150 Amino Acid Metabolism	Valine, leucine and isoleucine biosynthesis [PATH:ko00290]	MC00575.faa pdhB; pyruvate dehydrogenase E1 component, beta subunit [EC:1.2.4.1]
01100 Metabolism	01150 Amino Acid Metabolism	Lysine biosynthesis [PATH:ko00300]	T04G9.4.faa aminoadipate-semialdehyde dehydrogenase [EC:1.2.1.31]
01100 Metabolism	01150 Amino Acid Metabolism	Lysine biosynthesis [PATH:ko00300]	gi-39587927-emb-CAE67946.1-.faa saccharopine dehydrogenase (NAD+, L-lysine forming) [EC:1.5.1.7]
01100 Metabolism	01150 Amino Acid Metabolism	Lysine biosynthesis [PATH:ko00300]	T02G5.9b.faa KARS; lysyl-tRNA synthetase, class II [EC:6.1.1.6]
01100 Metabolism	01150 Amino Acid Metabolism	Lysine degradation [PATH:ko00310]	gi-39587927-emb-CAE67946.1-.faa saccharopine dehydrogenase (NAD+, L-lysine forming) [EC:1.5.1.7]
01100 Metabolism	01150 Amino Acid Metabolism	Lysine degradation [PATH:ko00310]	cr01.Contig29.wum.93.1.faa saccharopine dehydrogenase (NAD+, L-glutamate forming) [EC:1.5.1.9]
01100 Metabolism	01150 Amino Acid Metabolism	Lysine degradation [PATH:ko00310]	T04G9.4.faa aminoadipate-semialdehyde dehydrogenase [EC:1.2.1.31]
01100 Metabolism	01150 Amino Acid Metabolism	Lysine degradation [PATH:ko00310]	T22B11.5.faa sucA; 2-oxoglutarate dehydrogenase E1 component [EC:1.2.4.2]
01100 Metabolism	01150 Amino Acid Metabolism	Lysine degradation [PATH:ko00310]	cr01.Contig4.wum.382.1.faa paaG; enoyl-CoA hydratase [EC:4.2.1.17]
01100 Metabolism	01150 Amino Acid Metabolism	Lysine degradation [PATH:ko00310]	E04F6.3.faa fadB; 3-hydroxyacyl-CoA dehydrogenase [EC:1.1.1.35]
01100 Metabolism	01150 Amino Acid Metabolism	Lysine degradation [PATH:ko00310]	AS03099.faa fadB; 3-hydroxyacyl-CoA dehydrogenase [EC:1.1.1.35]
01100 Metabolism	01150 Amino Acid Metabolism	Lysine degradation [PATH:ko00310]	gi-39596184-emb-CAE69821.1-.faa fadB; 3-hydroxyacyl-CoA dehydrogenase [EC:1.1.1.35]
01100 Metabolism	01150 Amino Acid Metabolism	Lysine degradation [PATH:ko00310]	T02G5.8.faa atoB; acetyl-CoA C-acetyltransferase [EC:2.3.1.9]
01100 Metabolism	01150 Amino Acid Metabolism	Lysine degradation [PATH:ko00310]	Y54H5A.1.faa [EC:2.3.1.-]
01100 Metabolism	01150 Amino Acid Metabolism	Lysine degradation [PATH:ko00310]	cr01.Contig32.wum.151.1.faa [EC:2.3.1.-]
01100 Metabolism	01150 Amino Acid Metabolism	Lysine degradation [PATH:ko00310]	cr01.Contig5.wum.176.1.faa [EC:2.3.1.-]
01100 Metabolism	01150 Amino Acid Metabolism	Lysine degradation [PATH:ko00310]	14157.m00017.faa [EC:2.3.1.-]
01100 Metabolism	01150 Amino Acid Metabolism	Lysine degradation [PATH:ko00310]	cr01.Contig1282.wum.2.1.faa [EC:2.3.1.-]
01100 Metabolism	01150 Amino Acid Metabolism	Lysine degradation [PATH:ko00310]	B0524.2.faa [EC:2.3.1.-]
01100 Metabolism	01150 Amino Acid Metabolism	Lysine degradation [PATH:ko00310]	cr01.Contig1.wum.233.1.faa [EC:2.3.1.-]
01100 Metabolism	01150 Amino Acid Metabolism	Lysine degradation [PATH:ko00310]	gi-39589506-emb-CAE74535.1-.faa [EC:2.3.1.-]
01100 Metabolism	01150 Amino Acid Metabolism	Lysine degradation [PATH:ko00310]	Y67D2.1a.faa [EC:2.3.1.-]
01100 Metabolism	01150 Amino Acid Metabolism	Lysine degradation [PATH:ko00310]	AE04758.faa [EC:2.3.1.-]
01100 Metabolism	01150 Amino Acid Metabolism	Lysine degradation [PATH:ko00310]	NB01247.faa [EC:2.3.1.-]
01100 Metabolism	01150 Amino Acid Metabolism	Lysine degradation [PATH:ko00310]	14992.m11425.faa [EC:2.3.1.-]
01100 Metabolism	01150 Amino Acid Metabolism	Lysine degradation [PATH:ko00310]	F41D3.4.faa [EC:2.3.1.-]
01100 Metabolism	01150 Amino Acid Metabolism	Lysine degradation [PATH:ko00310]	Y57G11C.17.faa [EC:2.3.1.-]
01100 Metabolism	01150 Amino Acid Metabolism	Lysine degradation [PATH:ko00310]	gi-39595121-emb-CAE60158.1-.faa [EC:2.3.1.-]
01100 Metabolism	01150 Amino Acid Metabolism	Lysine degradation [PATH:ko00310]	C56G2.6.faa [EC:1.1.1.-]
01100 Metabolism	01150 Amino Acid Metabolism	Lysine degradation [PATH:ko00310]	cr01.Contig3.wum.84.1.faa [EC:1.1.1.-]
01100 Metabolism	01150 Amino Acid Metabolism	Lysine degradation [PATH:ko00310]	cr01.Contig3.wum.300.1.faa [EC:1.1.1.-]
01100 Metabolism	01150 Amino Acid Metabolism	Lysine degradation [PATH:ko00310]	C26E6.9c.faa histone-lysine N-methyltransferase [EC:2.1.1.43]
01100 Metabolism	01150 Amino Acid Metabolism	Lysine degradation [PATH:ko00310]	Y39G10AR.18a.faa histone-lysine N-methyltransferase [EC:2.1.1.43]
01100 Metabolism	01150 Amino Acid Metabolism	Lysine degradation [PATH:ko00310]	gi-39598082-emb-CAE68774.1-.faa histone-lysine N-methyltransferase [EC:2.1.1.43]
01100 Metabolism	01150 Amino Acid Metabolism	Lysine degradation [PATH:ko00310]	cr01.Contig149.wum.34.1.faa histone-lysine N-methyltransferase [EC:2.1.1.43]
01100 Metabolism	01150 Amino Acid Metabolism	Lysine degradation [PATH:ko00310]	cr01.Contig5.wum.280.1.faa [EC:3.4.-.-]
01100 Metabolism	01150 Amino Acid Metabolism	Lysine degradation [PATH:ko00310]	14990.m07860.faa [EC:3.4.-.-]
01100 Metabolism	01150 Amino Acid Metabolism	Lysine degradation [PATH:ko00310]	F14D12.4c.faa [EC:3.4.-.-]
01100 Metabolism	01150 Amino Acid Metabolism	Lysine degradation [PATH:ko00310]	cr01.Contig49.wum.76.1.faa [EC:3.4.-.-]
01100 Metabolism	01150 Amino Acid Metabolism	Lysine degradation [PATH:ko00310]	AE01416.faa [EC:3.4.-.-]
01100 Metabolism	01150 Amino Acid Metabolism	Lysine degradation [PATH:ko00310]	cr01.Contig27.wum.2.2.faa [EC:3.4.-.-]
01100 Metabolism	01150 Amino Acid Metabolism	Lysine degradation [PATH:ko00310]	HG00348.faa [EC:3.4.-.-]
01100 Metabolism	01150 Amino Acid Metabolism	Lysine degradation [PATH:ko00310]	gi-39595976-emb-CAE67479.1-.faa [EC:3.4.-.-]
01100 Metabolism	01150 Amino Acid Metabolism	Lysine degradation [PATH:ko00310]	gi-39581013-emb-CAE72494.1-.faa glyA; glycine hydroxymethyltransferase [EC:2.1.2.1]
01100 Metabolism	01150 Amino Acid Metabolism	Lysine degradation [PATH:ko00310]	gi-39597394-emb-CAE59623.1-.faa gamma-butyrobetaine dioxygenase [EC:1.14.11.1]
01100 Metabolism	01150 Amino Acid Metabolism	Lysine degradation [PATH:ko00310]	cr01.Contig2.wum.641.1.faa gamma-butyrobetaine dioxygenase [EC:1.14.11.1]
01100 Metabolism	01150 Amino Acid Metabolism	Lysine degradation [PATH:ko00310]	cr01.Contig2.wum.488.1.faa PLOD; procollagen-lysine,2-oxoglutarate 5-dioxygenase [EC:1.14.11.4]
01100 Metabolism	01150 Amino Acid Metabolism	Arginine and proline metabolism [PATH:ko00330]	NB00771.faa argI; arginase [EC:3.5.3.1]
01100 Metabolism	01150 Amino Acid Metabolism	Arginine and proline metabolism [PATH:ko00330]	cr01.Contig73.wum.70.1.faa glutamate dehydrogenase (NAD(P)+) [EC:1.4.1.3]
01100 Metabolism	01150 Amino Acid Metabolism	Arginine and proline metabolism [PATH:ko00330]	gi-39584997-emb-CAE64421.1-.faa rocD; ornithine--oxo-acid transaminase [EC:2.6.1.13]
01100 Metabolism	01150 Amino Acid Metabolism	Arginine and proline metabolism [PATH:ko00330]	cr01.Contig51.wum.10.1.faa putA; 1-pyrroline-5-carboxylate dehydrogenase [EC:1.5.1.12]
01100 Metabolism	01150 Amino Acid Metabolism	Arginine and proline metabolism [PATH:ko00330]	MC04316.faa proC; pyrroline-5-carboxylate reductase [EC:1.5.1.2]
01100 Metabolism	01150 Amino Acid Metabolism	Arginine and proline metabolism [PATH:ko00330]	cr01.Contig1976.wum.1.1.faa putA; proline dehydrogenase [EC:1.5.99.8]
01100 Metabolism	01150 Amino Acid Metabolism	Arginine and proline metabolism [PATH:ko00330]	AC03501.faa proS; prolyl-tRNA synthetase [EC:6.1.1.15]
01100 Metabolism	01150 Amino Acid Metabolism	Arginine and proline metabolism [PATH:ko00330]	cr01.Contig157.wum.6.1.faa proS; prolyl-tRNA synthetase [EC:6.1.1.15]
01100 Metabolism	01150 Amino Acid Metabolism	Arginine and proline metabolism [PATH:ko00330]	C47A10.5.faa DAO; D-amino-acid oxidase [EC:1.4.3.3]
01100 Metabolism	01150 Amino Acid Metabolism	Arginine and proline metabolism [PATH:ko00330]	gi-39584742-emb-CAE67637.1-.faa prolyl 4-hydroxylase [EC:1.14.11.2]
01100 Metabolism	01150 Amino Acid Metabolism	Arginine and proline metabolism [PATH:ko00330]	gi-39585804-emb-CAE61217.1-.faa aspC; aspartate aminotransferase [EC:2.6.1.1]
01100 Metabolism	01150 Amino Acid Metabolism	Arginine and proline metabolism [PATH:ko00330]	cr01.Contig8.wum.86.1.faa arginine kinase [EC:2.7.3.3]
01100 Metabolism	01150 Amino Acid Metabolism	Arginine and proline metabolism [PATH:ko00330]	gi-39591721-emb-CAE71299.1-.faa argS; arginyl-tRNA synthetase [EC:6.1.1.19]
01100 Metabolism	01150 Amino Acid Metabolism	Arginine and proline metabolism [PATH:ko00330]	C29H12.1.faa argS; arginyl-tRNA synthetase [EC:6.1.1.19]
01100 Metabolism	01150 Amino Acid Metabolism	Histidine metabolism [PATH:ko00340]	gi-39594932-emb-CAE70800.1-.faa hutH; histidine ammonia-lyase [EC:4.3.1.3]
01100 Metabolism	01150 Amino Acid Metabolism	Histidine metabolism [PATH:ko00340]	cr01.Contig215.wum.3.1.faa hutU; urocanate hydratase [EC:4.2.1.49]
01100 Metabolism	01150 Amino Acid Metabolism	Histidine metabolism [PATH:ko00340]	gi-39594860-emb-CAE70728.1-.faa hutI; imidazolonepropionase [EC:3.5.2.7]
01100 Metabolism	01150 Amino Acid Metabolism	Histidine metabolism [PATH:ko00340]	cr01.Contig179.wum.5.1.faa formimidoylglutamate deiminase [EC:3.5.3.13]
01100 Metabolism	01150 Amino Acid Metabolism	Histidine metabolism [PATH:ko00340]	T05H4.13c.faa aldehyde dehydrogenase (NAD(P)+) [EC:1.2.1.5]
01100 Metabolism	01150 Amino Acid Metabolism	Histidine metabolism [PATH:ko00340]	gi-39580534-emb-CAE74666.1-.faa [EC:2.1.1.-]
01100 Metabolism	01150 Amino Acid Metabolism	Histidine metabolism [PATH:ko00340]	Y48G8AL.5.faa [EC:2.1.1.-]
01100 Metabolism	01150 Amino Acid Metabolism	Histidine metabolism [PATH:ko00340]	cr01.Contig3.wum.471.1.faa [EC:2.1.1.-]
01100 Metabolism	01150 Amino Acid Metabolism	Histidine metabolism [PATH:ko00340]	cr01.Contig26.wum.168.1.faa [EC:2.1.1.-]
01100 Metabolism	01150 Amino Acid Metabolism	Histidine metabolism [PATH:ko00340]	14775.m00064.faa [EC:2.1.1.-]
01100 Metabolism	01150 Amino Acid Metabolism	Histidine metabolism [PATH:ko00340]	cr01.Contig26.wum.28.1.faa [EC:2.1.1.-]
01100 Metabolism	01150 Amino Acid Metabolism	Histidine metabolism [PATH:ko00340]	14980.m02713.faa [EC:2.1.1.-]
01100 Metabolism	01150 Amino Acid Metabolism	Histidine metabolism [PATH:ko00340]	cr01.Contig4.wum.168.1.faa [EC:2.1.1.-]
01100 Metabolism	01150 Amino Acid Metabolism	Histidine metabolism [PATH:ko00340]	F49C12.10.faa [EC:2.1.1.-]
01100 Metabolism	01150 Amino Acid Metabolism	Histidine metabolism [PATH:ko00340]	cr01.Contig14.wum.162.1.faa hisS; histidyl-tRNA synthetase [EC:6.1.1.21]
01100 Metabolism	01150 Amino Acid Metabolism	Histidine metabolism [PATH:ko00340]	Y54H5A.1.faa [EC:2.3.1.-]
01100 Metabolism	01150 Amino Acid Metabolism	Histidine metabolism [PATH:ko00340]	cr01.Contig32.wum.151.1.faa [EC:2.3.1.-]
01100 Metabolism	01150 Amino Acid Metabolism	Histidine metabolism [PATH:ko00340]	cr01.Contig5.wum.176.1.faa [EC:2.3.1.-]
01100 Metabolism	01150 Amino Acid Metabolism	Histidine metabolism [PATH:ko00340]	14157.m00017.faa [EC:2.3.1.-]
01100 Metabolism	01150 Amino Acid Metabolism	Histidine metabolism [PATH:ko00340]	cr01.Contig1282.wum.2.1.faa [EC:2.3.1.-]
01100 Metabolism	01150 Amino Acid Metabolism	Histidine metabolism [PATH:ko00340]	B0524.2.faa [EC:2.3.1.-]
01100 Metabolism	01150 Amino Acid Metabolism	Histidine metabolism [PATH:ko00340]	cr01.Contig1.wum.233.1.faa [EC:2.3.1.-]
01100 Metabolism	01150 Amino Acid Metabolism	Histidine metabolism [PATH:ko00340]	gi-39589506-emb-CAE74535.1-.faa [EC:2.3.1.-]
01100 Metabolism	01150 Amino Acid Metabolism	Histidine metabolism [PATH:ko00340]	Y67D2.1a.faa [EC:2.3.1.-]
01100 Metabolism	01150 Amino Acid Metabolism	Histidine metabolism [PATH:ko00340]	AE04758.faa [EC:2.3.1.-]
01100 Metabolism	01150 Amino Acid Metabolism	Histidine metabolism [PATH:ko00340]	NB01247.faa [EC:2.3.1.-]
01100 Metabolism	01150 Amino Acid Metabolism	Histidine metabolism [PATH:ko00340]	14992.m11425.faa [EC:2.3.1.-]
01100 Metabolism	01150 Amino Acid Metabolism	Histidine metabolism [PATH:ko00340]	F41D3.4.faa [EC:2.3.1.-]
01100 Metabolism	01150 Amino Acid Metabolism	Histidine metabolism [PATH:ko00340]	Y57G11C.17.faa [EC:2.3.1.-]
01100 Metabolism	01150 Amino Acid Metabolism	Histidine metabolism [PATH:ko00340]	gi-39595121-emb-CAE60158.1-.faa [EC:2.3.1.-]
01100 Metabolism	01150 Amino Acid Metabolism	Tyrosine metabolism [PATH:ko00350]	gi-39585804-emb-CAE61217.1-.faa aspC; aspartate aminotransferase [EC:2.6.1.1]
01100 Metabolism	01150 Amino Acid Metabolism	Tyrosine metabolism [PATH:ko00350]	AE01310.faa tyrosine aminotransferase [EC:2.6.1.5]
01100 Metabolism	01150 Amino Acid Metabolism	Tyrosine metabolism [PATH:ko00350]	SS01264.faa 4-hydroxyphenylpyruvate dioxygenase [EC:1.13.11.27]
01100 Metabolism	01150 Amino Acid Metabolism	Tyrosine metabolism [PATH:ko00350]	gi-39589793-emb-CAE67028.1-.faa hmgA; homogentisate 1,2-dioxygenase [EC:1.13.11.5]
01100 Metabolism	01150 Amino Acid Metabolism	Tyrosine metabolism [PATH:ko00350]	cr01.Contig8.wum.75.1.faa maiA; maleylacetoacetate isomerase [EC:5.2.1.2]
01100 Metabolism	01150 Amino Acid Metabolism	Tyrosine metabolism [PATH:ko00350]	K10C2.4.faa FAH; fumarylacetoacetase [EC:3.7.1.2]
01100 Metabolism	01150 Amino Acid Metabolism	Tyrosine metabolism [PATH:ko00350]	gi-39585212-emb-CAE57455.1-.faa tyrosinase [EC:1.14.18.1]
01100 Metabolism	01150 Amino Acid Metabolism	Tyrosine metabolism [PATH:ko00350]	K08E3.1.faa tyrosinase [EC:1.14.18.1]
01100 Metabolism	01150 Amino Acid Metabolism	Tyrosine metabolism [PATH:ko00350]	gi-39587206-emb-CAE57674.1-.faa tyrosine decarboxylase [EC:4.1.1.25]
01100 Metabolism	01150 Amino Acid Metabolism	Tyrosine metabolism [PATH:ko00350]	T05H4.13c.faa aldehyde dehydrogenase (NAD(P)+) [EC:1.2.1.5]
01100 Metabolism	01150 Amino Acid Metabolism	Tyrosine metabolism [PATH:ko00350]	gi-39597178-emb-CAE59405.1-.faa adh; alcohol dehydrogenase [EC:1.1.1.1]
01100 Metabolism	01150 Amino Acid Metabolism	Tyrosine metabolism [PATH:ko00350]	gi-39595889-emb-CAE67392.1-.faa adh; alcohol dehydrogenase [EC:1.1.1.1]
01100 Metabolism	01150 Amino Acid Metabolism	Tyrosine metabolism [PATH:ko00350]	15161.m00148.faa adh; alcohol dehydrogenase [EC:1.1.1.1]
01100 Metabolism	01150 Amino Acid Metabolism	Tyrosine metabolism [PATH:ko00350]	AE00181.faa adh; alcohol dehydrogenase [EC:1.1.1.1]
01100 Metabolism	01150 Amino Acid Metabolism	Tyrosine metabolism [PATH:ko00350]	15458.m00034.faa gabD; succinate-semialdehyde dehydrogenase (NADP+) [EC:1.2.1.16]
01100 Metabolism	01150 Amino Acid Metabolism	Tyrosine metabolism [PATH:ko00350]	R102.4b.faa [EC:4.1.2.-]
01100 Metabolism	01150 Amino Acid Metabolism	Tyrosine metabolism [PATH:ko00350]	gi-39580534-emb-CAE74666.1-.faa [EC:2.1.1.-]
01100 Metabolism	01150 Amino Acid Metabolism	Tyrosine metabolism [PATH:ko00350]	Y48G8AL.5.faa [EC:2.1.1.-]
01100 Metabolism	01150 Amino Acid Metabolism	Tyrosine metabolism [PATH:ko00350]	cr01.Contig3.wum.471.1.faa [EC:2.1.1.-]
01100 Metabolism	01150 Amino Acid Metabolism	Tyrosine metabolism [PATH:ko00350]	cr01.Contig26.wum.168.1.faa [EC:2.1.1.-]
01100 Metabolism	01150 Amino Acid Metabolism	Tyrosine metabolism [PATH:ko00350]	14775.m00064.faa [EC:2.1.1.-]
01100 Metabolism	01150 Amino Acid Metabolism	Tyrosine metabolism [PATH:ko00350]	cr01.Contig26.wum.28.1.faa [EC:2.1.1.-]
01100 Metabolism	01150 Amino Acid Metabolism	Tyrosine metabolism [PATH:ko00350]	14980.m02713.faa [EC:2.1.1.-]
01100 Metabolism	01150 Amino Acid Metabolism	Tyrosine metabolism [PATH:ko00350]	cr01.Contig4.wum.168.1.faa [EC:2.1.1.-]
01100 Metabolism	01150 Amino Acid Metabolism	Tyrosine metabolism [PATH:ko00350]	F49C12.10.faa [EC:2.1.1.-]
01100 Metabolism	01150 Amino Acid Metabolism	Tyrosine metabolism [PATH:ko00350]	cr01.Contig2108.wum.2.1.faa acylpyruvate hydrolase [EC:3.7.1.5]
01100 Metabolism	01150 Amino Acid Metabolism	Tyrosine metabolism [PATH:ko00350]	AS02737.faa MIF; phenylpyruvate tautomerase [EC:5.3.2.1]
01100 Metabolism	01150 Amino Acid Metabolism	Tyrosine metabolism [PATH:ko00350]	Y54H5A.1.faa [EC:2.3.1.-]
01100 Metabolism	01150 Amino Acid Metabolism	Tyrosine metabolism [PATH:ko00350]	cr01.Contig32.wum.151.1.faa [EC:2.3.1.-]
01100 Metabolism	01150 Amino Acid Metabolism	Tyrosine metabolism [PATH:ko00350]	cr01.Contig5.wum.176.1.faa [EC:2.3.1.-]
01100 Metabolism	01150 Amino Acid Metabolism	Tyrosine metabolism [PATH:ko00350]	14157.m00017.faa [EC:2.3.1.-]
01100 Metabolism	01150 Amino Acid Metabolism	Tyrosine metabolism [PATH:ko00350]	cr01.Contig1282.wum.2.1.faa [EC:2.3.1.-]
01100 Metabolism	01150 Amino Acid Metabolism	Tyrosine metabolism [PATH:ko00350]	B0524.2.faa [EC:2.3.1.-]
01100 Metabolism	01150 Amino Acid Metabolism	Tyrosine metabolism [PATH:ko00350]	cr01.Contig1.wum.233.1.faa [EC:2.3.1.-]
01100 Metabolism	01150 Amino Acid Metabolism	Tyrosine metabolism [PATH:ko00350]	gi-39589506-emb-CAE74535.1-.faa [EC:2.3.1.-]
01100 Metabolism	01150 Amino Acid Metabolism	Tyrosine metabolism [PATH:ko00350]	Y67D2.1a.faa [EC:2.3.1.-]
01100 Metabolism	01150 Amino Acid Metabolism	Tyrosine metabolism [PATH:ko00350]	AE04758.faa [EC:2.3.1.-]
01100 Metabolism	01150 Amino Acid Metabolism	Tyrosine metabolism [PATH:ko00350]	NB01247.faa [EC:2.3.1.-]
01100 Metabolism	01150 Amino Acid Metabolism	Tyrosine metabolism [PATH:ko00350]	14992.m11425.faa [EC:2.3.1.-]
01100 Metabolism	01150 Amino Acid Metabolism	Tyrosine metabolism [PATH:ko00350]	F41D3.4.faa [EC:2.3.1.-]
01100 Metabolism	01150 Amino Acid Metabolism	Tyrosine metabolism [PATH:ko00350]	Y57G11C.17.faa [EC:2.3.1.-]
01100 Metabolism	01150 Amino Acid Metabolism	Tyrosine metabolism [PATH:ko00350]	gi-39595121-emb-CAE60158.1-.faa [EC:2.3.1.-]
01100 Metabolism	01150 Amino Acid Metabolism	Phenylalanine metabolism [PATH:ko00360]	gi-39585804-emb-CAE61217.1-.faa aspC; aspartate aminotransferase [EC:2.6.1.1]
01100 Metabolism	01150 Amino Acid Metabolism	Phenylalanine metabolism [PATH:ko00360]	AE01310.faa tyrosine aminotransferase [EC:2.6.1.5]
01100 Metabolism	01150 Amino Acid Metabolism	Phenylalanine metabolism [PATH:ko00360]	SS01264.faa 4-hydroxyphenylpyruvate dioxygenase [EC:1.13.11.27]
01100 Metabolism	01150 Amino Acid Metabolism	Phenylalanine metabolism [PATH:ko00360]	T05H4.13c.faa aldehyde dehydrogenase (NAD(P)+) [EC:1.2.1.5]
01100 Metabolism	01150 Amino Acid Metabolism	Phenylalanine metabolism [PATH:ko00360]	AS02737.faa MIF; phenylpyruvate tautomerase [EC:5.3.2.1]
01100 Metabolism	01150 Amino Acid Metabolism	Phenylalanine metabolism [PATH:ko00360]	cr01.Contig18.wum.220.1.faa peroxidase [EC:1.11.1.7]
01100 Metabolism	01150 Amino Acid Metabolism	Phenylalanine metabolism [PATH:ko00360]	gi-39586867-emb-CAE62802.1-.faa peroxidase [EC:1.11.1.7]
01100 Metabolism	01150 Amino Acid Metabolism	Phenylalanine metabolism [PATH:ko00360]	gi-39591400-emb-CAE73454.1-.faa amiE; amidase [EC:3.5.1.4]
01100 Metabolism	01150 Amino Acid Metabolism	Phenylalanine metabolism [PATH:ko00360]	Y54H5A.1.faa [EC:2.3.1.-]
01100 Metabolism	01150 Amino Acid Metabolism	Phenylalanine metabolism [PATH:ko00360]	cr01.Contig32.wum.151.1.faa [EC:2.3.1.-]
01100 Metabolism	01150 Amino Acid Metabolism	Phenylalanine metabolism [PATH:ko00360]	cr01.Contig5.wum.176.1.faa [EC:2.3.1.-]
01100 Metabolism	01150 Amino Acid Metabolism	Phenylalanine metabolism [PATH:ko00360]	14157.m00017.faa [EC:2.3.1.-]
01100 Metabolism	01150 Amino Acid Metabolism	Phenylalanine metabolism [PATH:ko00360]	cr01.Contig1282.wum.2.1.faa [EC:2.3.1.-]
01100 Metabolism	01150 Amino Acid Metabolism	Phenylalanine metabolism [PATH:ko00360]	B0524.2.faa [EC:2.3.1.-]
01100 Metabolism	01150 Amino Acid Metabolism	Phenylalanine metabolism [PATH:ko00360]	cr01.Contig1.wum.233.1.faa [EC:2.3.1.-]
01100 Metabolism	01150 Amino Acid Metabolism	Phenylalanine metabolism [PATH:ko00360]	gi-39589506-emb-CAE74535.1-.faa [EC:2.3.1.-]
01100 Metabolism	01150 Amino Acid Metabolism	Phenylalanine metabolism [PATH:ko00360]	Y67D2.1a.faa [EC:2.3.1.-]
01100 Metabolism	01150 Amino Acid Metabolism	Phenylalanine metabolism [PATH:ko00360]	AE04758.faa [EC:2.3.1.-]
01100 Metabolism	01150 Amino Acid Metabolism	Phenylalanine metabolism [PATH:ko00360]	NB01247.faa [EC:2.3.1.-]
01100 Metabolism	01150 Amino Acid Metabolism	Phenylalanine metabolism [PATH:ko00360]	14992.m11425.faa [EC:2.3.1.-]
01100 Metabolism	01150 Amino Acid Metabolism	Phenylalanine metabolism [PATH:ko00360]	F41D3.4.faa [EC:2.3.1.-]
01100 Metabolism	01150 Amino Acid Metabolism	Phenylalanine metabolism [PATH:ko00360]	Y57G11C.17.faa [EC:2.3.1.-]
01100 Metabolism	01150 Amino Acid Metabolism	Phenylalanine metabolism [PATH:ko00360]	gi-39595121-emb-CAE60158.1-.faa [EC:2.3.1.-]
01100 Metabolism	01150 Amino Acid Metabolism	Phenylalanine metabolism [PATH:ko00360]	cr01.Contig1.wum.880.1.faa hcaD; ferredoxin--NAD+ reductase [EC:1.18.1.3]
01100 Metabolism	01150 Amino Acid Metabolism	Tryptophan metabolism [PATH:ko00380]	gi-39584935-emb-CAE64359.1-.faa TDO2; tryptophan 2,3-dioxygenase [EC:1.13.11.11]
01100 Metabolism	01150 Amino Acid Metabolism	Tryptophan metabolism [PATH:ko00380]	12605.m00011.faa indoleamine 2,3-dioxygenase [EC:1.13.11.52]
01100 Metabolism	01150 Amino Acid Metabolism	Tryptophan metabolism [PATH:ko00380]	C15H9.7.faa kynureninase [EC:3.7.1.3]
01100 Metabolism	01150 Amino Acid Metabolism	Tryptophan metabolism [PATH:ko00380]	gi-39594603-emb-CAE72181.1-.faa HAAO; 3-hydroxyanthranilate 3,4-dioxygenase [EC:1.13.11.6]
01100 Metabolism	01150 Amino Acid Metabolism	Tryptophan metabolism [PATH:ko00380]	gi-39584046-emb-CAE66452.1-.faa ACMSD; aminocarboxymuconate-semialdehyde decarboxylase [EC:4.1.1.45]
01100 Metabolism	01150 Amino Acid Metabolism	Tryptophan metabolism [PATH:ko00380]	T22B11.5.faa sucA; 2-oxoglutarate dehydrogenase E1 component [EC:1.2.4.2]
01100 Metabolism	01150 Amino Acid Metabolism	Tryptophan metabolism [PATH:ko00380]	cr01.Contig4.wum.382.1.faa paaG; enoyl-CoA hydratase [EC:4.2.1.17]
01100 Metabolism	01150 Amino Acid Metabolism	Tryptophan metabolism [PATH:ko00380]	E04F6.3.faa fadB; 3-hydroxyacyl-CoA dehydrogenase [EC:1.1.1.35]
01100 Metabolism	01150 Amino Acid Metabolism	Tryptophan metabolism [PATH:ko00380]	AS03099.faa fadB; 3-hydroxyacyl-CoA dehydrogenase [EC:1.1.1.35]
01100 Metabolism	01150 Amino Acid Metabolism	Tryptophan metabolism [PATH:ko00380]	gi-39596184-emb-CAE69821.1-.faa fadB; 3-hydroxyacyl-CoA dehydrogenase [EC:1.1.1.35]
01100 Metabolism	01150 Amino Acid Metabolism	Tryptophan metabolism [PATH:ko00380]	T02G5.8.faa atoB; acetyl-CoA C-acetyltransferase [EC:2.3.1.9]
01100 Metabolism	01150 Amino Acid Metabolism	Tryptophan metabolism [PATH:ko00380]	R03A10.4a.faa kynurenine-oxoglutarate transaminase [EC:2.6.1.7]
01100 Metabolism	01150 Amino Acid Metabolism	Tryptophan metabolism [PATH:ko00380]	F55A3.1.faa [EC:6.3.2.-]
01100 Metabolism	01150 Amino Acid Metabolism	Tryptophan metabolism [PATH:ko00380]	gi-39595039-emb-CAE70907.1-.faa [EC:6.3.2.-]
01100 Metabolism	01150 Amino Acid Metabolism	Tryptophan metabolism [PATH:ko00380]	gi-39592081-emb-CAE75301.1-.faa [EC:6.3.2.-]
01100 Metabolism	01150 Amino Acid Metabolism	Tryptophan metabolism [PATH:ko00380]	M110.3.faa [EC:6.3.2.-]
01100 Metabolism	01150 Amino Acid Metabolism	Tryptophan metabolism [PATH:ko00380]	14980.m02708.faa [EC:6.3.2.-]
01100 Metabolism	01150 Amino Acid Metabolism	Tryptophan metabolism [PATH:ko00380]	C17H11.6b.faa [EC:6.3.2.-]
01100 Metabolism	01150 Amino Acid Metabolism	Tryptophan metabolism [PATH:ko00380]	14992.m11349.faa [EC:6.3.2.-]
01100 Metabolism	01150 Amino Acid Metabolism	Tryptophan metabolism [PATH:ko00380]	F56D2.5.faa [EC:6.3.2.-]
01100 Metabolism	01150 Amino Acid Metabolism	Tryptophan metabolism [PATH:ko00380]	cr01.Contig7.wum.196.2.faa unspecific monooxygenase [EC:1.14.14.1]
01100 Metabolism	01150 Amino Acid Metabolism	Tryptophan metabolism [PATH:ko00380]	gi-39580534-emb-CAE74666.1-.faa [EC:2.1.1.-]
01100 Metabolism	01150 Amino Acid Metabolism	Tryptophan metabolism [PATH:ko00380]	Y48G8AL.5.faa [EC:2.1.1.-]
01100 Metabolism	01150 Amino Acid Metabolism	Tryptophan metabolism [PATH:ko00380]	cr01.Contig3.wum.471.1.faa [EC:2.1.1.-]
01100 Metabolism	01150 Amino Acid Metabolism	Tryptophan metabolism [PATH:ko00380]	cr01.Contig26.wum.168.1.faa [EC:2.1.1.-]
01100 Metabolism	01150 Amino Acid Metabolism	Tryptophan metabolism [PATH:ko00380]	14775.m00064.faa [EC:2.1.1.-]
01100 Metabolism	01150 Amino Acid Metabolism	Tryptophan metabolism [PATH:ko00380]	cr01.Contig26.wum.28.1.faa [EC:2.1.1.-]
01100 Metabolism	01150 Amino Acid Metabolism	Tryptophan metabolism [PATH:ko00380]	14980.m02713.faa [EC:2.1.1.-]
01100 Metabolism	01150 Amino Acid Metabolism	Tryptophan metabolism [PATH:ko00380]	cr01.Contig4.wum.168.1.faa [EC:2.1.1.-]
01100 Metabolism	01150 Amino Acid Metabolism	Tryptophan metabolism [PATH:ko00380]	F49C12.10.faa [EC:2.1.1.-]
01100 Metabolism	01150 Amino Acid Metabolism	Tryptophan metabolism [PATH:ko00380]	cr01.Contig139.wum.28.1.faa trpS; tryptophanyl-tRNA synthetase [EC:6.1.1.2]
01100 Metabolism	01150 Amino Acid Metabolism	Tryptophan metabolism [PATH:ko00380]	Y80D3A.1.faa trpS; tryptophanyl-tRNA synthetase [EC:6.1.1.2]
01100 Metabolism	01150 Amino Acid Metabolism	Tryptophan metabolism [PATH:ko00380]	gi-39591400-emb-CAE73454.1-.faa amiE; amidase [EC:3.5.1.4]
01100 Metabolism	01150 Amino Acid Metabolism	Tryptophan metabolism [PATH:ko00380]	gi-39584848-emb-CAE67743.1-.faa nitrilase [EC:3.5.5.1]
01100 Metabolism	01150 Amino Acid Metabolism	Tryptophan metabolism [PATH:ko00380]	cr01.Contig9.wum.307.1.faa catalase [EC:1.11.1.6]
01100 Metabolism	01150 Amino Acid Metabolism	Phenylalanine, tyrosine and tryptophan biosynthesis [PATH:ko00400]	MI02751.faa chorismate mutase [EC:5.4.99.5]
01100 Metabolism	01150 Amino Acid Metabolism	Phenylalanine, tyrosine and tryptophan biosynthesis [PATH:ko00400]	gi-39585804-emb-CAE61217.1-.faa aspC; aspartate aminotransferase [EC:2.6.1.1]
01100 Metabolism	01150 Amino Acid Metabolism	Phenylalanine, tyrosine and tryptophan biosynthesis [PATH:ko00400]	AE01310.faa tyrosine aminotransferase [EC:2.6.1.5]
01100 Metabolism	01150 Amino Acid Metabolism	Phenylalanine, tyrosine and tryptophan biosynthesis [PATH:ko00400]	cr01.Contig2.wum.92.1.faa pah; phenylalanine-4-hydroxylase [EC:1.14.16.1]
01100 Metabolism	01150 Amino Acid Metabolism	Phenylalanine, tyrosine and tryptophan biosynthesis [PATH:ko00400]	gi-39579853-emb-CAE56732.1-.faa pheS; phenylalanyl-tRNA synthetase alpha chain [EC:6.1.1.20]
01100 Metabolism	01150 Amino Acid Metabolism	Phenylalanine, tyrosine and tryptophan biosynthesis [PATH:ko00400]	T08B2.9a.faa pheS; phenylalanyl-tRNA synthetase alpha chain [EC:6.1.1.20]
01100 Metabolism	01150 Amino Acid Metabolism	Phenylalanine, tyrosine and tryptophan biosynthesis [PATH:ko00400]	14237.m00397.faa pheT; phenylalanyl-tRNA synthetase beta chain [EC:6.1.1.20]
01100 Metabolism	01150 Amino Acid Metabolism	Phenylalanine, tyrosine and tryptophan biosynthesis [PATH:ko00400]	14972.m06966.faa tyrS; tyrosyl-tRNA synthetase [EC:6.1.1.1]
01100 Metabolism	01150 Amino Acid Metabolism	Phenylalanine, tyrosine and tryptophan biosynthesis [PATH:ko00400]	Y105E8A.19.faa tyrS; tyrosyl-tRNA synthetase [EC:6.1.1.1]
01100 Metabolism	01150 Amino Acid Metabolism	Urea cycle and metabolism of amino groups [PATH:ko00220]	NB00771.faa argI; arginase [EC:3.5.3.1]
01100 Metabolism	01150 Amino Acid Metabolism	Urea cycle and metabolism of amino groups [PATH:ko00220]	T22H6.2b.faa proA; glutamate-5-semialdehyde dehydrogenase [EC:1.2.1.41]
01100 Metabolism	01150 Amino Acid Metabolism	Urea cycle and metabolism of amino groups [PATH:ko00220]	gi-39580103-emb-CAE56122.1-.faa amino-acid N-acetyltransferase [EC:2.3.1.1]
01100 Metabolism	01150 Amino Acid Metabolism	Urea cycle and metabolism of amino groups [PATH:ko00220]	cr01.Contig14.wum.198.1.faa aminoacylase [EC:3.5.1.14]
01100 Metabolism	01150 Amino Acid Metabolism	Urea cycle and metabolism of amino groups [PATH:ko00220]	gi-39594391-emb-CAE71969.1-.faa speF; ornithine decarboxylase [EC:4.1.1.17]
01100 Metabolism	01150 Amino Acid Metabolism	Urea cycle and metabolism of amino groups [PATH:ko00220]	gi-39583045-emb-CAE71824.1-.faa speD; S-adenosylmethionine decarboxylase [EC:4.1.1.50]
01100 Metabolism	01150 Amino Acid Metabolism	Urea cycle and metabolism of amino groups [PATH:ko00220]	NB00957.faa speE; spermidine synthase [EC:2.5.1.16]
01100 Metabolism	01150 Amino Acid Metabolism	Urea cycle and metabolism of amino groups [PATH:ko00220]	cr01.Contig1.wum.241.1.faa speG; diamine N-acetyltransferase [EC:2.3.1.57]
01100 Metabolism	01150 Amino Acid Metabolism	Urea cycle and metabolism of amino groups [PATH:ko00220]	gi-39591400-emb-CAE73454.1-.faa amiE; amidase [EC:3.5.1.4]
01100 Metabolism	01160 Metabolism of Other Amino Acids	beta-Alanine metabolism [PATH:ko00410]	Y37D8A.23a.faa gadB; glutamate decarboxylase [EC:4.1.1.15]
01100 Metabolism	01160 Metabolism of Other Amino Acids	beta-Alanine metabolism [PATH:ko00410]	cr01.Contig1338.wum.2.2.faa gabT; 4-aminobutyrate aminotransferase [EC:2.6.1.19]
01100 Metabolism	01160 Metabolism of Other Amino Acids	beta-Alanine metabolism [PATH:ko00410]	NB00957.faa speE; spermidine synthase [EC:2.5.1.16]
01100 Metabolism	01160 Metabolism of Other Amino Acids	beta-Alanine metabolism [PATH:ko00410]	gi-39598064-emb-CAE68756.1-.faa DPYD; dihydropyrimidine dehydrogenase (NADP+) [EC:1.3.1.2]
01100 Metabolism	01160 Metabolism of Other Amino Acids	beta-Alanine metabolism [PATH:ko00410]	gi-57012655-sp-Q61YQ1-DHP2_CAEBR.faa DPYS; dihydropyrimidinase [EC:3.5.2.2]
01100 Metabolism	01160 Metabolism of Other Amino Acids	beta-Alanine metabolism [PATH:ko00410]	cr01.Contig3.wum.66.1.faa beta-ureidopropionase [EC:3.5.1.6]
01100 Metabolism	01160 Metabolism of Other Amino Acids	beta-Alanine metabolism [PATH:ko00410]	F09F7.4a.faa 3-hydroxyisobutyryl-CoA hydrolase [EC:3.1.2.4]
01100 Metabolism	01160 Metabolism of Other Amino Acids	beta-Alanine metabolism [PATH:ko00410]	cr01.Contig4.wum.382.1.faa paaG; enoyl-CoA hydratase [EC:4.2.1.17]
01100 Metabolism	01160 Metabolism of Other Amino Acids	beta-Alanine metabolism [PATH:ko00410]	K09H11.1.faa ACADM, acd; acyl-CoA dehydrogenase [EC:1.3.99.3]
01100 Metabolism	01160 Metabolism of Other Amino Acids	beta-Alanine metabolism [PATH:ko00410]	14961.m05251.faa ACADM, acd; acyl-CoA dehydrogenase [EC:1.3.99.3]
01100 Metabolism	01160 Metabolism of Other Amino Acids	Taurine and hypotaurine metabolism [PATH:ko00430]	MH02277.faa CDO1; cysteine dioxygenase [EC:1.13.11.20]
01100 Metabolism	01160 Metabolism of Other Amino Acids	Taurine and hypotaurine metabolism [PATH:ko00430]	Y37D8A.23a.faa gadB; glutamate decarboxylase [EC:4.1.1.15]
01100 Metabolism	01160 Metabolism of Other Amino Acids	Taurine and hypotaurine metabolism [PATH:ko00430]	cr01.Contig106.wum.27.1.faa ggt; gamma-glutamyltranspeptidase [EC:2.3.2.2]
01100 Metabolism	01160 Metabolism of Other Amino Acids	Aminophosphonate metabolism [PATH:ko00440]	12612.m00253.faa PCYT2; ethanolamine-phosphate cytidylyltransferase [EC:2.7.7.14]
01100 Metabolism	01160 Metabolism of Other Amino Acids	Aminophosphonate metabolism [PATH:ko00440]	gi-39587986-emb-CAE57217.1-.faa ethanolaminephosphotransferase [EC:2.7.8.1]
01100 Metabolism	01160 Metabolism of Other Amino Acids	Aminophosphonate metabolism [PATH:ko00440]	F08C6.2a.faa PCYT1; choline-phosphate cytidylyltransferase [EC:2.7.7.15]
01100 Metabolism	01160 Metabolism of Other Amino Acids	Aminophosphonate metabolism [PATH:ko00440]	gi-39580534-emb-CAE74666.1-.faa [EC:2.1.1.-]
01100 Metabolism	01160 Metabolism of Other Amino Acids	Aminophosphonate metabolism [PATH:ko00440]	Y48G8AL.5.faa [EC:2.1.1.-]
01100 Metabolism	01160 Metabolism of Other Amino Acids	Aminophosphonate metabolism [PATH:ko00440]	cr01.Contig3.wum.471.1.faa [EC:2.1.1.-]
01100 Metabolism	01160 Metabolism of Other Amino Acids	Aminophosphonate metabolism [PATH:ko00440]	cr01.Contig26.wum.168.1.faa [EC:2.1.1.-]
01100 Metabolism	01160 Metabolism of Other Amino Acids	Aminophosphonate metabolism [PATH:ko00440]	14775.m00064.faa [EC:2.1.1.-]
01100 Metabolism	01160 Metabolism of Other Amino Acids	Aminophosphonate metabolism [PATH:ko00440]	cr01.Contig26.wum.28.1.faa [EC:2.1.1.-]
01100 Metabolism	01160 Metabolism of Other Amino Acids	Aminophosphonate metabolism [PATH:ko00440]	14980.m02713.faa [EC:2.1.1.-]
01100 Metabolism	01160 Metabolism of Other Amino Acids	Aminophosphonate metabolism [PATH:ko00440]	cr01.Contig4.wum.168.1.faa [EC:2.1.1.-]
01100 Metabolism	01160 Metabolism of Other Amino Acids	Aminophosphonate metabolism [PATH:ko00440]	F49C12.10.faa [EC:2.1.1.-]
01100 Metabolism	01160 Metabolism of Other Amino Acids	Selenoamino acid metabolism [PATH:ko00450]	cr01.Contig106.wum.27.1.faa ggt; gamma-glutamyltranspeptidase [EC:2.3.2.2]
01100 Metabolism	01160 Metabolism of Other Amino Acids	Selenoamino acid metabolism [PATH:ko00450]	cr01.Contig3.wum.264.1.faa cystathionine gamma-lyase [EC:4.4.1.1]
01100 Metabolism	01160 Metabolism of Other Amino Acids	Selenoamino acid metabolism [PATH:ko00450]	gi-39590967-emb-CAE58747.1-.faa CBS; cystathionine beta-synthase [EC:4.2.1.22]
01100 Metabolism	01160 Metabolism of Other Amino Acids	Selenoamino acid metabolism [PATH:ko00450]	K02F2.2.faa ahcY; adenosylhomocysteinase [EC:3.3.1.1]
01100 Metabolism	01160 Metabolism of Other Amino Acids	Selenoamino acid metabolism [PATH:ko00450]	gi-39580534-emb-CAE74666.1-.faa [EC:2.1.1.-]
01100 Metabolism	01160 Metabolism of Other Amino Acids	Selenoamino acid metabolism [PATH:ko00450]	Y48G8AL.5.faa [EC:2.1.1.-]
01100 Metabolism	01160 Metabolism of Other Amino Acids	Selenoamino acid metabolism [PATH:ko00450]	cr01.Contig3.wum.471.1.faa [EC:2.1.1.-]
01100 Metabolism	01160 Metabolism of Other Amino Acids	Selenoamino acid metabolism [PATH:ko00450]	cr01.Contig26.wum.168.1.faa [EC:2.1.1.-]
01100 Metabolism	01160 Metabolism of Other Amino Acids	Selenoamino acid metabolism [PATH:ko00450]	14775.m00064.faa [EC:2.1.1.-]
01100 Metabolism	01160 Metabolism of Other Amino Acids	Selenoamino acid metabolism [PATH:ko00450]	cr01.Contig26.wum.28.1.faa [EC:2.1.1.-]
01100 Metabolism	01160 Metabolism of Other Amino Acids	Selenoamino acid metabolism [PATH:ko00450]	14980.m02713.faa [EC:2.1.1.-]
01100 Metabolism	01160 Metabolism of Other Amino Acids	Selenoamino acid metabolism [PATH:ko00450]	cr01.Contig4.wum.168.1.faa [EC:2.1.1.-]
01100 Metabolism	01160 Metabolism of Other Amino Acids	Selenoamino acid metabolism [PATH:ko00450]	F49C12.10.faa [EC:2.1.1.-]
01100 Metabolism	01160 Metabolism of Other Amino Acids	Selenoamino acid metabolism [PATH:ko00450]	C06E7.3b.faa metK; S-adenosylmethionine synthetase [EC:2.5.1.6]
01100 Metabolism	01160 Metabolism of Other Amino Acids	Selenoamino acid metabolism [PATH:ko00450]	cr01.Contig32.wum.158.1.faa metG; methionyl-tRNA synthetase [EC:6.1.1.10]
01100 Metabolism	01160 Metabolism of Other Amino Acids	Selenoamino acid metabolism [PATH:ko00450]	F13B12.4.faa cysK; cysteine synthase [EC:2.5.1.47]
01100 Metabolism	01160 Metabolism of Other Amino Acids	Selenoamino acid metabolism [PATH:ko00450]	gi-39585717-emb-CAE59919.1-.faa cysC; adenylylsulfate kinase [EC:2.7.1.25]
01100 Metabolism	01160 Metabolism of Other Amino Acids	Selenoamino acid metabolism [PATH:ko00450]	gi-39596694-emb-CAE63313.1-.faa selenocysteine lyase [EC:4.4.1.16]
01100 Metabolism	01160 Metabolism of Other Amino Acids	Selenoamino acid metabolism [PATH:ko00450]	cr01.Contig33.wum.125.1.faa selD; selenide,water dikinase [EC:2.7.9.3]
01100 Metabolism	01160 Metabolism of Other Amino Acids	Cyanoamino acid metabolism [PATH:ko00460]	gi-39584848-emb-CAE67743.1-.faa nitrilase [EC:3.5.5.1]
01100 Metabolism	01160 Metabolism of Other Amino Acids	Cyanoamino acid metabolism [PATH:ko00460]	gi-39591400-emb-CAE73454.1-.faa amiE; amidase [EC:3.5.1.4]
01100 Metabolism	01160 Metabolism of Other Amino Acids	Cyanoamino acid metabolism [PATH:ko00460]	HC05957.faa beta-glucosidase [EC:3.2.1.21]
01100 Metabolism	01160 Metabolism of Other Amino Acids	Cyanoamino acid metabolism [PATH:ko00460]	gi-39595002-emb-CAE70870.1-.faa beta-glucosidase [EC:3.2.1.21]
01100 Metabolism	01160 Metabolism of Other Amino Acids	Cyanoamino acid metabolism [PATH:ko00460]	cr01.Contig106.wum.27.1.faa ggt; gamma-glutamyltranspeptidase [EC:2.3.2.2]
01100 Metabolism	01160 Metabolism of Other Amino Acids	Cyanoamino acid metabolism [PATH:ko00460]	gi-39581013-emb-CAE72494.1-.faa glyA; glycine hydroxymethyltransferase [EC:2.1.2.1]
01100 Metabolism	01160 Metabolism of Other Amino Acids	D-Glutamine and D-glutamate metabolism [PATH:ko00471]	C09F9.3.faa glsA; glutaminase [EC:3.5.1.2]
01100 Metabolism	01160 Metabolism of Other Amino Acids	D-Glutamine and D-glutamate metabolism [PATH:ko00471]	cr01.Contig73.wum.70.1.faa glutamate dehydrogenase (NAD(P)+) [EC:1.4.1.3]
01100 Metabolism	01160 Metabolism of Other Amino Acids	D-Arginine and D-ornithine metabolism [PATH:ko00472]	C47A10.5.faa DAO; D-amino-acid oxidase [EC:1.4.3.3]
01100 Metabolism	01160 Metabolism of Other Amino Acids	Glutathione metabolism [PATH:ko00480]	cr01.Contig106.wum.27.1.faa ggt; gamma-glutamyltranspeptidase [EC:2.3.2.2]
01100 Metabolism	01160 Metabolism of Other Amino Acids	Glutathione metabolism [PATH:ko00480]	gi-39593258-emb-CAE64728.1-.faa ANPEP, pepN; membrane alanyl aminopeptidase [EC:3.4.11.2]
01100 Metabolism	01160 Metabolism of Other Amino Acids	Glutathione metabolism [PATH:ko00480]	13480.m00172.faa gshA; glutamate--cysteine ligase [EC:6.3.2.2]
01100 Metabolism	01160 Metabolism of Other Amino Acids	Glutathione metabolism [PATH:ko00480]	13138.m00176.faa gshB; glutathione synthase [EC:6.3.2.3]
01100 Metabolism	01160 Metabolism of Other Amino Acids	Glutathione metabolism [PATH:ko00480]	Y38F2AR.11b.faa 5-oxoprolinase (ATP-hydrolysing) [EC:3.5.2.9]
01100 Metabolism	01160 Metabolism of Other Amino Acids	Glutathione metabolism [PATH:ko00480]	gi-39594812-emb-CAE70680.1-.faa icd; isocitrate dehydrogenase [EC:1.1.1.42]
01100 Metabolism	01160 Metabolism of Other Amino Acids	Glutathione metabolism [PATH:ko00480]	gi-39593761-emb-CAE62054.1-.faa zwf; glucose-6-phosphate 1-dehydrogenase [EC:1.1.1.49]
01100 Metabolism	01160 Metabolism of Other Amino Acids	Glutathione metabolism [PATH:ko00480]	AC00850.faa glutathione peroxidase [EC:1.11.1.9]
01100 Metabolism	01160 Metabolism of Other Amino Acids	Glutathione metabolism [PATH:ko00480]	gi-39592078-emb-CAE75298.1-.faa gst; glutathione S-transferase [EC:2.5.1.18]
01100 Metabolism	01160 Metabolism of Other Amino Acids	Glutathione metabolism [PATH:ko00480]	AS02784.faa gst; glutathione S-transferase [EC:2.5.1.18]
01100 Metabolism	01160 Metabolism of Other Amino Acids	Glutathione metabolism [PATH:ko00480]	ZK1320.1.faa gst; glutathione S-transferase [EC:2.5.1.18]
01100 Metabolism	01170 Glycan Biosynthesis and Metabolism	N-Glycan biosynthesis [PATH:ko00510]	gi-39579277-emb-CAE56689.1-.faa ALG7; UDP-N-acetylglucosamine--dolichyl-phosphate N-acetylglucosaminephosphstransferase [EC:2.7.8.15]
01100 Metabolism	01170 Glycan Biosynthesis and Metabolism	N-Glycan biosynthesis [PATH:ko00510]	cr01.Contig7.wum.313.1.faa ALG5; dolichyl-phosphate beta-glucosyltransferase [EC:2.4.1.117]
01100 Metabolism	01170 Glycan Biosynthesis and Metabolism	N-Glycan biosynthesis [PATH:ko00510]	AC00582.faa beta-1,4-N-acetylglucosaminyltransferase [EC:2.4.1.141]
01100 Metabolism	01170 Glycan Biosynthesis and Metabolism	N-Glycan biosynthesis [PATH:ko00510]	M02B7.4.faa beta-1,4-N-acetylglucosaminyltransferase [EC:2.4.1.141]
01100 Metabolism	01170 Glycan Biosynthesis and Metabolism	N-Glycan biosynthesis [PATH:ko00510]	gi-39587882-emb-CAE67900.1-.faa dpm1; dolichol-phosphate mannosyltransferase [EC:2.4.1.83]
01100 Metabolism	01170 Glycan Biosynthesis and Metabolism	N-Glycan biosynthesis [PATH:ko00510]	cr01.Contig5.wum.213.1.faa beta-1,4-mannosyltransferase [EC:2.4.1.142]
01100 Metabolism	01170 Glycan Biosynthesis and Metabolism	N-Glycan biosynthesis [PATH:ko00510]	cr01.Contig0.wum.645.1.faa alpha-1,3/alpha-1,6-mannosyltransferase [EC:2.4.1.132 2.4.1.-]
01100 Metabolism	01170 Glycan Biosynthesis and Metabolism	N-Glycan biosynthesis [PATH:ko00510]	cr01.Contig6.wum.308.1.faa [EC:2.4.1.-]
01100 Metabolism	01170 Glycan Biosynthesis and Metabolism	N-Glycan biosynthesis [PATH:ko00510]	C47F8.5.faa [EC:2.4.1.-]
01100 Metabolism	01170 Glycan Biosynthesis and Metabolism	N-Glycan biosynthesis [PATH:ko00510]	F26H9.8.faa [EC:2.4.1.-]
01100 Metabolism	01170 Glycan Biosynthesis and Metabolism	N-Glycan biosynthesis [PATH:ko00510]	cr01.Contig75.wum.8.1.faa alpha-1,2-mannosyltransferase [EC:2.4.1.-]
01100 Metabolism	01170 Glycan Biosynthesis and Metabolism	N-Glycan biosynthesis [PATH:ko00510]	cr01.Contig2664.wum.1.1.faa RFT1; oligosaccharidyl-lipid flippase family
01100 Metabolism	01170 Glycan Biosynthesis and Metabolism	N-Glycan biosynthesis [PATH:ko00510]	cr01.Contig3.wum.413.1.faa alpha-1,3-mannosyltransferase [EC:2.4.1.130]
01100 Metabolism	01170 Glycan Biosynthesis and Metabolism	N-Glycan biosynthesis [PATH:ko00510]	C14A4.3.faa alpha-1,2-mannosyltransferase [EC:2.4.1.-]
01100 Metabolism	01170 Glycan Biosynthesis and Metabolism	N-Glycan biosynthesis [PATH:ko00510]	cr01.Contig1.wum.835.1.faa alpha-1,6-mannosyltransferase [EC:2.4.1.130]
01100 Metabolism	01170 Glycan Biosynthesis and Metabolism	N-Glycan biosynthesis [PATH:ko00510]	C08B11.8.faa alpha-1,3-glucosyltransferase [EC:2.4.1.-]
01100 Metabolism	01170 Glycan Biosynthesis and Metabolism	N-Glycan biosynthesis [PATH:ko00510]	T24D1.4.faa alpha-1,2-glucosyltransferase [EC:2.4.1.-]
01100 Metabolism	01170 Glycan Biosynthesis and Metabolism	N-Glycan biosynthesis [PATH:ko00510]	MI01685.faa dolichyl-diphosphooligosaccharide--protein glycosyltransferase [EC:2.4.1.119]
01100 Metabolism	01170 Glycan Biosynthesis and Metabolism	N-Glycan biosynthesis [PATH:ko00510]	cr01.Contig89.wum.58.1.faa dolichyl-diphosphooligosaccharide--protein glycosyltransferase [EC:2.4.1.119]
01100 Metabolism	01170 Glycan Biosynthesis and Metabolism	N-Glycan biosynthesis [PATH:ko00510]	HC00391.faa dolichyl-diphosphooligosaccharide--protein glycosyltransferase [EC:2.4.1.119]
01100 Metabolism	01170 Glycan Biosynthesis and Metabolism	N-Glycan biosynthesis [PATH:ko00510]	cr01.Contig18.wum.27.1.faa dolichyl-diphosphooligosaccharide--protein glycosyltransferase [EC:2.4.1.119]
01100 Metabolism	01170 Glycan Biosynthesis and Metabolism	N-Glycan biosynthesis [PATH:ko00510]	cr01.Contig45.wum.20.1.faa dolichyl-diphosphooligosaccharide--protein glycosyltransferase [EC:2.4.1.119]
01100 Metabolism	01170 Glycan Biosynthesis and Metabolism	N-Glycan biosynthesis [PATH:ko00510]	F13H10.4.faa GCS1; mannosyl-oligosaccharide glucosidase [EC:3.2.1.106]
01100 Metabolism	01170 Glycan Biosynthesis and Metabolism	N-Glycan biosynthesis [PATH:ko00510]	14990.m07699.faa alpha 1,3-glucosidase [EC:3.2.1.84]
01100 Metabolism	01170 Glycan Biosynthesis and Metabolism	N-Glycan biosynthesis [PATH:ko00510]	T03G11.4.faa MAN1A1; mannosyl-oligosaccharide alpha-1,2-mannosidase [EC:3.2.1.113]
01100 Metabolism	01170 Glycan Biosynthesis and Metabolism	N-Glycan biosynthesis [PATH:ko00510]	M01F1.1.faa MGAT1; alpha-1,3-mannosyl-glycoprotein beta-1,2-N-acetylglucosaminyltransferase [EC:2.4.1.101]
01100 Metabolism	01170 Glycan Biosynthesis and Metabolism	N-Glycan biosynthesis [PATH:ko00510]	cr01.Contig1.wum.265.1.faa MAN2A1; alpha-mannosidase II [EC:3.2.1.114]
01100 Metabolism	01170 Glycan Biosynthesis and Metabolism	N-Glycan biosynthesis [PATH:ko00510]	gi-39591990-emb-CAE75210.1-.faa MGAT2; alpha-1,6-mannosyl-glycoprotein beta-1,2-N-acetylglucosaminyltransferase [EC:2.4.1.143]
01100 Metabolism	01170 Glycan Biosynthesis and Metabolism	N-Glycan biosynthesis [PATH:ko00510]	gi-39593062-emb-CAE64531.1-.faa FUT8; glycoprotein 6-alpha-L-fucosyltransferase [EC:2.4.1.68]
01100 Metabolism	01170 Glycan Biosynthesis and Metabolism	N-Glycan biosynthesis [PATH:ko00510]	14643.m00078.faa [EC:2.5.1.-]
01100 Metabolism	01170 Glycan Biosynthesis and Metabolism	N-Glycan biosynthesis [PATH:ko00510]	cr01.Contig5.wum.462.1.faa [EC:2.5.1.-]
01100 Metabolism	01170 Glycan Biosynthesis and Metabolism	N-Glycan biosynthesis [PATH:ko00510]	gi-39587925-emb-CAE67944.1-.faa [EC:2.5.1.-]
01100 Metabolism	01170 Glycan Biosynthesis and Metabolism	N-Glycan biosynthesis [PATH:ko00510]	C24A11.9.faa [EC:2.5.1.-]
01100 Metabolism	01170 Glycan Biosynthesis and Metabolism	High-mannose type N-glycan biosynthesis [PATH:ko00513]	T03G11.4.faa MAN1A1; mannosyl-oligosaccharide alpha-1,2-mannosidase [EC:3.2.1.113]
01100 Metabolism	01170 Glycan Biosynthesis and Metabolism	High-mannose type N-glycan biosynthesis [PATH:ko00513]	cr01.Contig6.wum.308.1.faa [EC:2.4.1.-]
01100 Metabolism	01170 Glycan Biosynthesis and Metabolism	High-mannose type N-glycan biosynthesis [PATH:ko00513]	C47F8.5.faa [EC:2.4.1.-]
01100 Metabolism	01170 Glycan Biosynthesis and Metabolism	High-mannose type N-glycan biosynthesis [PATH:ko00513]	F26H9.8.faa [EC:2.4.1.-]
01100 Metabolism	01170 Glycan Biosynthesis and Metabolism	N-Glycan degradation [PATH:ko00511]	T19B10.3.faa lacZ; beta-galactosidase [EC:3.2.1.23]
01100 Metabolism	01170 Glycan Biosynthesis and Metabolism	N-Glycan degradation [PATH:ko00511]	gi-39591815-emb-CAE71393.1-.faa nagZ; beta-N-acetylhexosaminidase [EC:3.2.1.52]
01100 Metabolism	01170 Glycan Biosynthesis and Metabolism	N-Glycan degradation [PATH:ko00511]	cr01.Contig0.wum.1045.1.faa nagZ; beta-N-acetylhexosaminidase [EC:3.2.1.52]
01100 Metabolism	01170 Glycan Biosynthesis and Metabolism	N-Glycan degradation [PATH:ko00511]	14954.m01572.faa alpha-mannosidase [EC:3.2.1.24]
01100 Metabolism	01170 Glycan Biosynthesis and Metabolism	N-Glycan degradation [PATH:ko00511]	F01F1.10b.faa atl; mannosyl-glycoprotein endo-beta-N-acetylglucosaminidase [EC:3.2.1.96]
01100 Metabolism	01170 Glycan Biosynthesis and Metabolism	N-Glycan degradation [PATH:ko00511]	W03G11.3.faa FUCA1; alpha-L-fucosidase [EC:3.2.1.51]
01100 Metabolism	01170 Glycan Biosynthesis and Metabolism	N-Glycan degradation [PATH:ko00511]	gi-39591093-emb-CAE58873.1-.faa N4-(beta-N-acetylglucosaminyl)-L-asparaginase [EC:3.5.1.26]
01100 Metabolism	01170 Glycan Biosynthesis and Metabolism	O-Glycan biosynthesis [PATH:ko00512]	ZK688.8.faa GALNT; polypeptide N-acetylgalactosaminyltransferase [EC:2.4.1.41]
01100 Metabolism	01170 Glycan Biosynthesis and Metabolism	O-Glycan biosynthesis [PATH:ko00512]	gi-39580320-emb-CAE56055.1-.faa polypeptide N-acetylglucosaminyltransferase [EC:2.4.1.41]
01100 Metabolism	01170 Glycan Biosynthesis and Metabolism	O-Glycan biosynthesis [PATH:ko00512]	12601.m00330.faa polypeptide N-acetylglucosaminyltransferase [EC:2.4.1.41]
01100 Metabolism	01170 Glycan Biosynthesis and Metabolism	O-Glycan biosynthesis [PATH:ko00512]	cr01.Contig164.wum.4.1.faa GCNT1; beta-1,3-galactosyl-O-glycosyl-glycoprotein beta-1,6-N-acetylglucosaminyltransferase [EC:2.4.1.102]
01100 Metabolism	01170 Glycan Biosynthesis and Metabolism	O-Glycan biosynthesis [PATH:ko00512]	Y51H4A.25a.faa N-acetylglucosaminyltransferase 3, mucin type [EC:2.4.1.-]
01100 Metabolism	01170 Glycan Biosynthesis and Metabolism	O-Glycan biosynthesis [PATH:ko00512]	gi-39597268-emb-CAE59496.1-.faa beta-1,4-galactosyltransferase 5 [EC:2.4.1.-]
01100 Metabolism	01170 Glycan Biosynthesis and Metabolism	Chondroitin sulfate biosynthesis [PATH:ko00532]	gi-39584694-emb-CAE72447.1-.faa B3GALT6; galactosylxylosylprotein 3-beta-galactosyltransferase [EC:2.4.1.134]
01100 Metabolism	01170 Glycan Biosynthesis and Metabolism	Chondroitin sulfate biosynthesis [PATH:ko00532]	cr01.Contig114.wum.33.1.faa galactosylgalactosylxylosylprotein 3-beta-glucuronosyltransferase 1 [EC:2.4.1.135]
01100 Metabolism	01170 Glycan Biosynthesis and Metabolism	Chondroitin sulfate biosynthesis [PATH:ko00532]	cr01.Contig4.wum.526.1.faa N-acetylgalactosaminyl-proteoglycan 3-beta-glucuronosyltransferase [EC:2.4.1.226]
01100 Metabolism	01170 Glycan Biosynthesis and Metabolism	Chondroitin sulfate biosynthesis [PATH:ko00532]	T24D1.1b.faa N-Acetylgalactosaminyltransferase II [EC:2.4.1.175]
01100 Metabolism	01170 Glycan Biosynthesis and Metabolism	Heparan sulfate biosynthesis [PATH:ko00534]	cr01.Contig5.wum.501.1.faa alpha-1,4-N-acetylglucosaminyltransferase EXTL3 [EC:2.4.1.223 2.4.1.224]
01100 Metabolism	01170 Glycan Biosynthesis and Metabolism	Heparan sulfate biosynthesis [PATH:ko00534]	F12F6.3.faa glucuronyl/N-acetylglucosaminyl transferase EXT1 [EC:2.4.1.224 2.4.1.225]
01100 Metabolism	01170 Glycan Biosynthesis and Metabolism	Heparan sulfate biosynthesis [PATH:ko00534]	cr01.Contig26.wum.167.1.faa heparosan-N-sulfate-glucuronate 5-epimerase [EC:5.1.3.17]
01100 Metabolism	01170 Glycan Biosynthesis and Metabolism	Heparan sulfate biosynthesis [PATH:ko00534]	C34F6.4.faa heparan sulfate 2-O-sulfotransferase HS2ST1 [EC:2.8.2.-]
01100 Metabolism	01170 Glycan Biosynthesis and Metabolism	Heparan sulfate biosynthesis [PATH:ko00534]	14109.m00018.faa heparan sulfate 6-O-sulfotransferase HS6ST3 [EC:2.8.2.-]
01100 Metabolism	01170 Glycan Biosynthesis and Metabolism	Heparan sulfate biosynthesis [PATH:ko00534]	14975.m04407.faa [heparan sulfate]-glucosamine 3-sulfotransferase 5 [EC:2.8.2.23]
01100 Metabolism	01170 Glycan Biosynthesis and Metabolism	Keratan sulfate biosynthesis [PATH:ko00533]	gi-39593062-emb-CAE64531.1-.faa FUT8; glycoprotein 6-alpha-L-fucosyltransferase [EC:2.4.1.68]
01100 Metabolism	01170 Glycan Biosynthesis and Metabolism	Glycosaminoglycan degradation [PATH:ko00531]	T22C8.2.faa hyaluronoglucosaminidase [EC:3.2.1.35]
01100 Metabolism	01170 Glycan Biosynthesis and Metabolism	Glycosaminoglycan degradation [PATH:ko00531]	14972.m07835.faa hyaluronoglucosaminidase [EC:3.2.1.35]
01100 Metabolism	01170 Glycan Biosynthesis and Metabolism	Glycosaminoglycan degradation [PATH:ko00531]	T19B10.3.faa lacZ; beta-galactosidase [EC:3.2.1.23]
01100 Metabolism	01170 Glycan Biosynthesis and Metabolism	Glycosaminoglycan degradation [PATH:ko00531]	gi-39591815-emb-CAE71393.1-.faa nagZ; beta-N-acetylhexosaminidase [EC:3.2.1.52]
01100 Metabolism	01170 Glycan Biosynthesis and Metabolism	Glycosaminoglycan degradation [PATH:ko00531]	cr01.Contig0.wum.1045.1.faa nagZ; beta-N-acetylhexosaminidase [EC:3.2.1.52]
01100 Metabolism	01170 Glycan Biosynthesis and Metabolism	Lipopolysaccharide biosynthesis [PATH:ko00540]	cr01.Contig3.wum.271.1.faa [EC:2.7.-.-]
01100 Metabolism	01170 Glycan Biosynthesis and Metabolism	Peptidoglycan biosynthesis [PATH:ko00550]	TX01489.faa glnA; glutamine synthetase [EC:6.3.1.2]
01100 Metabolism	01170 Glycan Biosynthesis and Metabolism	Peptidoglycan biosynthesis [PATH:ko00550]	cr01.Contig366.wum.2.1.faa glnA; glutamine synthetase [EC:6.3.1.2]
01100 Metabolism	01170 Glycan Biosynthesis and Metabolism	Glycosylphosphatidylinositol(GPI)-anchor biosynthesis [PATH:ko00563]	D2085.6.faa phosphatidylinositol glycan, class A [EC:2.4.1.198]
01100 Metabolism	01170 Glycan Biosynthesis and Metabolism	Glycosylphosphatidylinositol(GPI)-anchor biosynthesis [PATH:ko00563]	cr01.Contig43.wum.13.1.faa phosphatidylinositol glycan, class C [EC:2.4.1.198]
01100 Metabolism	01170 Glycan Biosynthesis and Metabolism	Glycosylphosphatidylinositol(GPI)-anchor biosynthesis [PATH:ko00563]	cr01.Contig1073.wum.4.1.faa GPI1; phosphatidylinositol glycan, class Q [EC:2.4.1.198]
01100 Metabolism	01170 Glycan Biosynthesis and Metabolism	Glycosylphosphatidylinositol(GPI)-anchor biosynthesis [PATH:ko00563]	cr01.Contig22.wum.90.1.faa N-acetylglucosaminylphosphatidylinositol deacetylase [EC:3.5.1.89]
01100 Metabolism	01170 Glycan Biosynthesis and Metabolism	Glycosylphosphatidylinositol(GPI)-anchor biosynthesis [PATH:ko00563]	13644.m00281.faa phosphatidylinositol glycan, class M [EC:2.4.1.-]
01100 Metabolism	01170 Glycan Biosynthesis and Metabolism	Glycosylphosphatidylinositol(GPI)-anchor biosynthesis [PATH:ko00563]	Y54E10BR.1.faa phosphatidylinositol glycan, class N [EC:2.7.-.-]
01100 Metabolism	01170 Glycan Biosynthesis and Metabolism	Glycosylphosphatidylinositol(GPI)-anchor biosynthesis [PATH:ko00563]	gi-39596789-emb-CAE59016.1-.faa phosphatidylinositol glycan, class B [EC:2.4.1.-]
01100 Metabolism	01170 Glycan Biosynthesis and Metabolism	Glycosylphosphatidylinositol(GPI)-anchor biosynthesis [PATH:ko00563]	gi-39593623-emb-CAE61915.1-.faa phosphatidylinositol glycan, class F [EC:2.7.-.-]
01100 Metabolism	01170 Glycan Biosynthesis and Metabolism	Glycosylphosphatidylinositol(GPI)-anchor biosynthesis [PATH:ko00563]	cr01.Contig6.wum.382.1.faa phosphatidylinositol glycan, class O [EC:2.7.-.-]
01100 Metabolism	01170 Glycan Biosynthesis and Metabolism	Glycosylphosphatidylinositol(GPI)-anchor biosynthesis [PATH:ko00563]	gi-39595376-emb-CAE60414.1-.faa glycosylphosphatidylinositol transamidase [EC:2.6.-.-]
01100 Metabolism	01170 Glycan Biosynthesis and Metabolism	Glycosylphosphatidylinositol(GPI)-anchor biosynthesis [PATH:ko00563]	cr01.Contig72.wum.65.1.faa phosphatidylinositol glycan, class T [EC:2.6.-.-]
01100 Metabolism	01170 Glycan Biosynthesis and Metabolism	Glycosylphosphatidylinositol(GPI)-anchor biosynthesis [PATH:ko00563]	gi-39582085-emb-CAE63728.1-.faa phosphatidylinositol glycan, class U [EC:2.6.-.-]
01100 Metabolism	01170 Glycan Biosynthesis and Metabolism	Glycosphingolipid biosynthesis - lactoseries [PATH:ko00601]	cr01.Contig59.wum.78.1.faa beta-1,3-galactosyltransferase 5 [EC:2.4.1.-]
01100 Metabolism	01170 Glycan Biosynthesis and Metabolism	Glycosphingolipid biosynthesis - neo-lactoseries [PATH:ko00602]	gi-39587827-emb-CAE67845.1-.faa FUT9; 4-galactosyl-N-acetylglucosaminide 3-alpha-L-fucosyltransferase [EC:2.4.1.152]
01100 Metabolism	01170 Glycan Biosynthesis and Metabolism	Glycosphingolipid biosynthesis - neo-lactoseries [PATH:ko00602]	cr01.Contig6.wum.308.1.faa [EC:2.4.1.-]
01100 Metabolism	01170 Glycan Biosynthesis and Metabolism	Glycosphingolipid biosynthesis - neo-lactoseries [PATH:ko00602]	C47F8.5.faa [EC:2.4.1.-]
01100 Metabolism	01170 Glycan Biosynthesis and Metabolism	Glycosphingolipid biosynthesis - neo-lactoseries [PATH:ko00602]	F26H9.8.faa [EC:2.4.1.-]
01100 Metabolism	01170 Glycan Biosynthesis and Metabolism	Glycosphingolipid biosynthesis - globoseries [PATH:ko00603]	MA00500.faa B3GALNT1, B3GALT3; galactosylgalactosylglucosylceramide beta-D-acetylgalactosaminyltransferase [EC:2.4.1.79]
01100 Metabolism	01170 Glycan Biosynthesis and Metabolism	Glycosphingolipid biosynthesis - globoseries [PATH:ko00603]	gi-39591815-emb-CAE71393.1-.faa nagZ; beta-N-acetylhexosaminidase [EC:3.2.1.52]
01100 Metabolism	01170 Glycan Biosynthesis and Metabolism	Glycosphingolipid biosynthesis - globoseries [PATH:ko00603]	cr01.Contig0.wum.1045.1.faa nagZ; beta-N-acetylhexosaminidase [EC:3.2.1.52]
01100 Metabolism	01170 Glycan Biosynthesis and Metabolism	Glycosphingolipid biosynthesis - globoseries [PATH:ko00603]	cr01.Contig59.wum.78.1.faa beta-1,3-galactosyltransferase 5 [EC:2.4.1.-]
01100 Metabolism	01170 Glycan Biosynthesis and Metabolism	Glycosphingolipid biosynthesis - globoseries [PATH:ko00603]	14992.m11090.faa NAGA; alpha-N-acetylgalactosaminidase [EC:3.2.1.49]
01100 Metabolism	01170 Glycan Biosynthesis and Metabolism	Glycosphingolipid biosynthesis - globoseries [PATH:ko00603]	cr01.Contig6.wum.308.1.faa [EC:2.4.1.-]
01100 Metabolism	01170 Glycan Biosynthesis and Metabolism	Glycosphingolipid biosynthesis - globoseries [PATH:ko00603]	C47F8.5.faa [EC:2.4.1.-]
01100 Metabolism	01170 Glycan Biosynthesis and Metabolism	Glycosphingolipid biosynthesis - globoseries [PATH:ko00603]	F26H9.8.faa [EC:2.4.1.-]
01100 Metabolism	01170 Glycan Biosynthesis and Metabolism	Glycosphingolipid biosynthesis - globoseries [PATH:ko00603]	gi-39587827-emb-CAE67845.1-.faa FUT9; 4-galactosyl-N-acetylglucosaminide 3-alpha-L-fucosyltransferase [EC:2.4.1.152]
01100 Metabolism	01170 Glycan Biosynthesis and Metabolism	Glycosphingolipid biosynthesis - ganglioseries [PATH:ko00604]	T19B10.3.faa lacZ; beta-galactosidase [EC:3.2.1.23]
01100 Metabolism	01170 Glycan Biosynthesis and Metabolism	Glycosphingolipid biosynthesis - ganglioseries [PATH:ko00604]	gi-39591815-emb-CAE71393.1-.faa nagZ; beta-N-acetylhexosaminidase [EC:3.2.1.52]
01100 Metabolism	01170 Glycan Biosynthesis and Metabolism	Glycosphingolipid biosynthesis - ganglioseries [PATH:ko00604]	cr01.Contig0.wum.1045.1.faa nagZ; beta-N-acetylhexosaminidase [EC:3.2.1.52]
01100 Metabolism	01180 Biosynthesis of Polyketides and Nonribosomal Peptides	Biosynthesis of ansamycins [PATH:ko01051]	gi-39585699-emb-CAE59901.1-.faa tktA, tktB; transketolase [EC:2.2.1.1]
01100 Metabolism	01180 Biosynthesis of Polyketides and Nonribosomal Peptides	Polyketide sugar unit biosynthesis [PATH:ko00523]	14975.m04370.faa rfbB; dTDP-glucose 4,6-dehydratase [EC:4.2.1.46]
01100 Metabolism	01180 Biosynthesis of Polyketides and Nonribosomal Peptides	Polyketide sugar unit biosynthesis [PATH:ko00523]	cr01.Contig363.wum.2.1.faa rfbB; dTDP-glucose 4,6-dehydratase [EC:4.2.1.46]
01100 Metabolism	01180 Biosynthesis of Polyketides and Nonribosomal Peptides	Polyketide sugar unit biosynthesis [PATH:ko00523]	MH00916.faa rfbC; dTDP-4-dehydrorhamnose 3,5-epimerase [EC:5.1.3.13]
01100 Metabolism	01180 Biosynthesis of Polyketides and Nonribosomal Peptides	Biosynthesis of siderophore group nonribosomal peptides [PATH:ko01053]	cr01.Contig73.wum.26.2.faa isochorismatase [EC:3.3.2.1]
01100 Metabolism	01180 Biosynthesis of Polyketides and Nonribosomal Peptides	Biosynthesis of vancomycin group antibiotics [PATH:ko01055]	14975.m04370.faa rfbB; dTDP-glucose 4,6-dehydratase [EC:4.2.1.46]
01100 Metabolism	01180 Biosynthesis of Polyketides and Nonribosomal Peptides	Biosynthesis of vancomycin group antibiotics [PATH:ko01055]	cr01.Contig363.wum.2.1.faa rfbB; dTDP-glucose 4,6-dehydratase [EC:4.2.1.46]
01100 Metabolism	01190 Metabolism of Cofactors and Vitamins	Thiamine metabolism [PATH:ko00730]	gi-39595855-emb-CAE67358.1-.faa iscS, nifS; cysteine desulfurase [EC:2.8.1.7]
01100 Metabolism	01190 Metabolism of Cofactors and Vitamins	Thiamine metabolism [PATH:ko00730]	13293.m00126.faa nucleoside-triphosphatase [EC:3.6.1.15]
01100 Metabolism	01190 Metabolism of Cofactors and Vitamins	Thiamine metabolism [PATH:ko00730]	F11C1.5b.faa nucleoside-triphosphatase [EC:3.6.1.15]
01100 Metabolism	01190 Metabolism of Cofactors and Vitamins	Thiamine metabolism [PATH:ko00730]	F54B3.3.faa nucleoside-triphosphatase [EC:3.6.1.15]
01100 Metabolism	01190 Metabolism of Cofactors and Vitamins	Thiamine metabolism [PATH:ko00730]	cr01.Contig49.wum.62.1.faa nucleoside-triphosphatase [EC:3.6.1.15]
01100 Metabolism	01190 Metabolism of Cofactors and Vitamins	Thiamine metabolism [PATH:ko00730]	cr01.Contig65.wum.30.1.faa nucleoside-triphosphatase [EC:3.6.1.15]
01100 Metabolism	01190 Metabolism of Cofactors and Vitamins	Thiamine metabolism [PATH:ko00730]	14652.m00404.faa [EC:3.1.3.-]
01100 Metabolism	01190 Metabolism of Cofactors and Vitamins	Thiamine metabolism [PATH:ko00730]	gi-39598199-emb-CAE68891.1-.faa [EC:3.1.3.-]
01100 Metabolism	01190 Metabolism of Cofactors and Vitamins	Thiamine metabolism [PATH:ko00730]	cr01.Contig1.wum.12.1.faa [EC:3.1.3.-]
01100 Metabolism	01190 Metabolism of Cofactors and Vitamins	Thiamine metabolism [PATH:ko00730]	MI06020.faa THI80; thiamine pyrophosphokinase [EC:2.7.6.2]
01100 Metabolism	01190 Metabolism of Cofactors and Vitamins	Thiamine metabolism [PATH:ko00730]	14977.m04967.faa THI80; thiamine pyrophosphokinase [EC:2.7.6.2]
01100 Metabolism	01190 Metabolism of Cofactors and Vitamins	Riboflavin metabolism [PATH:ko00740]	14652.m00404.faa [EC:3.1.3.-]
01100 Metabolism	01190 Metabolism of Cofactors and Vitamins	Riboflavin metabolism [PATH:ko00740]	gi-39598199-emb-CAE68891.1-.faa [EC:3.1.3.-]
01100 Metabolism	01190 Metabolism of Cofactors and Vitamins	Riboflavin metabolism [PATH:ko00740]	cr01.Contig1.wum.12.1.faa [EC:3.1.3.-]
01100 Metabolism	01190 Metabolism of Cofactors and Vitamins	Riboflavin metabolism [PATH:ko00740]	gi-39583721-emb-CAE63825.1-.faa riboflavin kinase [EC:2.7.1.26]
01100 Metabolism	01190 Metabolism of Cofactors and Vitamins	Riboflavin metabolism [PATH:ko00740]	cr01.Contig267.wum.3.1.faa ribF; FMN adenylyltransferase [EC:2.7.7.2]
01100 Metabolism	01190 Metabolism of Cofactors and Vitamins	Riboflavin metabolism [PATH:ko00740]	cr01.Contig9.wum.180.1.faa acid phosphatase [EC:3.1.3.2]
01100 Metabolism	01190 Metabolism of Cofactors and Vitamins	Riboflavin metabolism [PATH:ko00740]	F02E9.7.faa acid phosphatase [EC:3.1.3.2]
01100 Metabolism	01190 Metabolism of Cofactors and Vitamins	Riboflavin metabolism [PATH:ko00740]	gi-39598115-emb-CAE68807.1-.faa acid phosphatase [EC:3.1.3.2]
01100 Metabolism	01190 Metabolism of Cofactors and Vitamins	Riboflavin metabolism [PATH:ko00740]	cr01.Contig1013.wum.2.1.faa acid phosphatase [EC:3.1.3.2]
01100 Metabolism	01190 Metabolism of Cofactors and Vitamins	Riboflavin metabolism [PATH:ko00740]	gi-39585949-emb-CAE68238.1-.faa acid phosphatase [EC:3.1.3.2]
01100 Metabolism	01190 Metabolism of Cofactors and Vitamins	Riboflavin metabolism [PATH:ko00740]	F21A3.2b.faa acid phosphatase [EC:3.1.3.2]
01100 Metabolism	01190 Metabolism of Cofactors and Vitamins	Riboflavin metabolism [PATH:ko00740]	gi-39585212-emb-CAE57455.1-.faa tyrosinase [EC:1.14.18.1]
01100 Metabolism	01190 Metabolism of Cofactors and Vitamins	Riboflavin metabolism [PATH:ko00740]	K08E3.1.faa tyrosinase [EC:1.14.18.1]
01100 Metabolism	01190 Metabolism of Cofactors and Vitamins	Vitamin B6 metabolism [PATH:ko00750]	cr01.Contig26.wum.5.1.faa pdxH; pyridoxamine 5'-phosphate oxidase [EC:1.4.3.5]
01100 Metabolism	01190 Metabolism of Cofactors and Vitamins	Vitamin B6 metabolism [PATH:ko00750]	F57C9.1a.faa pdxK; pyridoxine kinase [EC:2.7.1.35]
01100 Metabolism	01190 Metabolism of Cofactors and Vitamins	Vitamin B6 metabolism [PATH:ko00750]	Y34B4A.8.faa PDXP; pyridoxal phosphatase [EC:3.1.3.74]
01100 Metabolism	01190 Metabolism of Cofactors and Vitamins	Vitamin B6 metabolism [PATH:ko00750]	cr01.Contig20.wum.129.1.faa serC; phosphoserine aminotransferase [EC:2.6.1.52]
01100 Metabolism	01190 Metabolism of Cofactors and Vitamins	Nicotinate and nicotinamide metabolism [PATH:ko00760]	F17C8.3.faa aspartate dehydrogenase [EC:1.4.1.21]
01100 Metabolism	01190 Metabolism of Cofactors and Vitamins	Nicotinate and nicotinamide metabolism [PATH:ko00760]	B0303.2.faa NNMT; nicotinamide N-methyltransferase [EC:2.1.1.1]
01100 Metabolism	01190 Metabolism of Cofactors and Vitamins	Nicotinate and nicotinamide metabolism [PATH:ko00760]	cr01.Contig307.wum.13.1.faa nicotinamidase [EC:3.5.1.19]
01100 Metabolism	01190 Metabolism of Cofactors and Vitamins	Nicotinate and nicotinamide metabolism [PATH:ko00760]	gi-39587914-emb-CAE67933.1-.faa pncB; nicotinate phosphoribosyltransferase [EC:2.4.2.11]
01100 Metabolism	01190 Metabolism of Cofactors and Vitamins	Nicotinate and nicotinamide metabolism [PATH:ko00760]	gi-39581309-emb-CAE72330.1-.faa nadR; nicotinamide-nucleotide adenylyltransferase [EC:2.7.7.1]
01100 Metabolism	01190 Metabolism of Cofactors and Vitamins	Nicotinate and nicotinamide metabolism [PATH:ko00760]	cr01.Contig65.wum.59.1.faa nadE; NAD+ synthase (glutamine-hydrolysing) [EC:6.3.5.1]
01100 Metabolism	01190 Metabolism of Cofactors and Vitamins	Nicotinate and nicotinamide metabolism [PATH:ko00760]	AS03117.faa purine-nucleoside phosphorylase [EC:2.4.2.1]
01100 Metabolism	01190 Metabolism of Cofactors and Vitamins	Nicotinate and nicotinamide metabolism [PATH:ko00760]	cr01.Contig3.wum.60.1.faa iunH; purine nucleosidase [EC:3.2.2.1]
01100 Metabolism	01190 Metabolism of Cofactors and Vitamins	Nicotinate and nicotinamide metabolism [PATH:ko00760]	cr01.Contig11.wum.58.1.faa ushA; 5'-nucleotidase [EC:3.1.3.5]
01100 Metabolism	01190 Metabolism of Cofactors and Vitamins	Nicotinate and nicotinamide metabolism [PATH:ko00760]	F25B5.3d.faa ushA; 5'-nucleotidase [EC:3.1.3.5]
01100 Metabolism	01190 Metabolism of Cofactors and Vitamins	Nicotinate and nicotinamide metabolism [PATH:ko00760]	cr01.Contig0.wum.557.1.faa pntB; NAD(P) transhydrogenase subunit beta [EC:1.6.1.2]
01100 Metabolism	01190 Metabolism of Cofactors and Vitamins	Nicotinate and nicotinamide metabolism [PATH:ko00760]	gi-39591496-emb-CAE73550.1-.faa NAD+ kinase [EC:2.7.1.23]
01100 Metabolism	01190 Metabolism of Cofactors and Vitamins	Nicotinate and nicotinamide metabolism [PATH:ko00760]	14652.m00404.faa [EC:3.1.3.-]
01100 Metabolism	01190 Metabolism of Cofactors and Vitamins	Nicotinate and nicotinamide metabolism [PATH:ko00760]	gi-39598199-emb-CAE68891.1-.faa [EC:3.1.3.-]
01100 Metabolism	01190 Metabolism of Cofactors and Vitamins	Nicotinate and nicotinamide metabolism [PATH:ko00760]	cr01.Contig1.wum.12.1.faa [EC:3.1.3.-]
01100 Metabolism	01190 Metabolism of Cofactors and Vitamins	Nicotinate and nicotinamide metabolism [PATH:ko00760]	cr01.Contig14.wum.75.1.faa [EC:3.5.1.-]
01100 Metabolism	01190 Metabolism of Cofactors and Vitamins	Nicotinate and nicotinamide metabolism [PATH:ko00760]	cr01.Contig2.wum.130.1.faa [EC:3.5.1.-]
01100 Metabolism	01190 Metabolism of Cofactors and Vitamins	Nicotinate and nicotinamide metabolism [PATH:ko00760]	13415.m00469.faa [EC:3.5.1.-]
01100 Metabolism	01190 Metabolism of Cofactors and Vitamins	Pantothenate and CoA biosynthesis [PATH:ko00770]	gi-39585694-emb-CAE59896.1-.faa ilvB; acetolactate synthase large subunit [EC:2.2.1.6]
01100 Metabolism	01190 Metabolism of Cofactors and Vitamins	Pantothenate and CoA biosynthesis [PATH:ko00770]	C10G11.5a.faa type II pantothenate kinase [EC:2.7.1.33]
01100 Metabolism	01190 Metabolism of Cofactors and Vitamins	Pantothenate and CoA biosynthesis [PATH:ko00770]	cr01.Contig4.wum.271.1.faa phosphopantothenate-cysteine ligase [EC:6.3.2.5]
01100 Metabolism	01190 Metabolism of Cofactors and Vitamins	Pantothenate and CoA biosynthesis [PATH:ko00770]	AC05174.faa phosphopantothenoylcysteine decarboxylase [EC:4.1.1.36]
01100 Metabolism	01190 Metabolism of Cofactors and Vitamins	Pantothenate and CoA biosynthesis [PATH:ko00770]	Y65B4A.8.faa coaE; dephospho-CoA kinase [EC:2.7.1.24]
01100 Metabolism	01190 Metabolism of Cofactors and Vitamins	Pantothenate and CoA biosynthesis [PATH:ko00770]	cr01.Contig14.wum.75.1.faa [EC:3.5.1.-]
01100 Metabolism	01190 Metabolism of Cofactors and Vitamins	Pantothenate and CoA biosynthesis [PATH:ko00770]	cr01.Contig2.wum.130.1.faa [EC:3.5.1.-]
01100 Metabolism	01190 Metabolism of Cofactors and Vitamins	Pantothenate and CoA biosynthesis [PATH:ko00770]	13415.m00469.faa [EC:3.5.1.-]
01100 Metabolism	01190 Metabolism of Cofactors and Vitamins	Pantothenate and CoA biosynthesis [PATH:ko00770]	K02A4.1.faa ilvE; branched-chain amino acid aminotransferase [EC:2.6.1.42]
01100 Metabolism	01190 Metabolism of Cofactors and Vitamins	Pantothenate and CoA biosynthesis [PATH:ko00770]	cr01.Contig3.wum.66.1.faa beta-ureidopropionase [EC:3.5.1.6]
01100 Metabolism	01190 Metabolism of Cofactors and Vitamins	Pantothenate and CoA biosynthesis [PATH:ko00770]	gi-57012655-sp-Q61YQ1-DHP2_CAEBR.faa DPYS; dihydropyrimidinase [EC:3.5.2.2]
01100 Metabolism	01190 Metabolism of Cofactors and Vitamins	Pantothenate and CoA biosynthesis [PATH:ko00770]	gi-39598064-emb-CAE68756.1-.faa DPYD; dihydropyrimidine dehydrogenase (NADP+) [EC:1.3.1.2]
01100 Metabolism	01190 Metabolism of Cofactors and Vitamins	Biotin metabolism [PATH:ko00780]	F13H8.10b.faa biotin-[methylmalonyl-CoA-carboxyltransferase] ligase [EC:6.3.4.9]
01100 Metabolism	01190 Metabolism of Cofactors and Vitamins	Biotin metabolism [PATH:ko00780]	cr01.Contig5.wum.280.1.faa [EC:3.4.-.-]
01100 Metabolism	01190 Metabolism of Cofactors and Vitamins	Biotin metabolism [PATH:ko00780]	14990.m07860.faa [EC:3.4.-.-]
01100 Metabolism	01190 Metabolism of Cofactors and Vitamins	Biotin metabolism [PATH:ko00780]	F14D12.4c.faa [EC:3.4.-.-]
01100 Metabolism	01190 Metabolism of Cofactors and Vitamins	Biotin metabolism [PATH:ko00780]	cr01.Contig49.wum.76.1.faa [EC:3.4.-.-]
01100 Metabolism	01190 Metabolism of Cofactors and Vitamins	Biotin metabolism [PATH:ko00780]	AE01416.faa [EC:3.4.-.-]
01100 Metabolism	01190 Metabolism of Cofactors and Vitamins	Biotin metabolism [PATH:ko00780]	cr01.Contig27.wum.2.2.faa [EC:3.4.-.-]
01100 Metabolism	01190 Metabolism of Cofactors and Vitamins	Biotin metabolism [PATH:ko00780]	HG00348.faa [EC:3.4.-.-]
01100 Metabolism	01190 Metabolism of Cofactors and Vitamins	Biotin metabolism [PATH:ko00780]	gi-39595976-emb-CAE67479.1-.faa [EC:3.4.-.-]
01100 Metabolism	01190 Metabolism of Cofactors and Vitamins	Lipoic acid metabolism [PATH:ko00785]	14696.m00211.faa lipoic acid synthetase [EC:2.8.1.8]
01100 Metabolism	01190 Metabolism of Cofactors and Vitamins	Lipoic acid metabolism [PATH:ko00785]	ZC410.7b.faa lipoyl(octanoyl) transferase [EC:2.3.1.181]
01100 Metabolism	01190 Metabolism of Cofactors and Vitamins	Lipoic acid metabolism [PATH:ko00785]	cr01.Contig20.wum.116.1.faa lipoyltransferase 1 [EC:6.-.-.-]
01100 Metabolism	01190 Metabolism of Cofactors and Vitamins	Folate biosynthesis [PATH:ko00790]	OS02131.faa folE; GTP cyclohydrolase I [EC:3.5.4.16]
01100 Metabolism	01190 Metabolism of Cofactors and Vitamins	Folate biosynthesis [PATH:ko00790]	gi-39593927-emb-CAE62220.1-.faa [EC:3.6.1.-]
01100 Metabolism	01190 Metabolism of Cofactors and Vitamins	Folate biosynthesis [PATH:ko00790]	cr01.Contig4.wum.249.1.faa [EC:3.6.1.-]
01100 Metabolism	01190 Metabolism of Cofactors and Vitamins	Folate biosynthesis [PATH:ko00790]	Y66D12A.15.faa [EC:3.6.1.-]
01100 Metabolism	01190 Metabolism of Cofactors and Vitamins	Folate biosynthesis [PATH:ko00790]	gi-39584934-emb-CAE64358.1-.faa [EC:3.6.1.-]
01100 Metabolism	01190 Metabolism of Cofactors and Vitamins	Folate biosynthesis [PATH:ko00790]	D2005.5.faa [EC:3.6.1.-]
01100 Metabolism	01190 Metabolism of Cofactors and Vitamins	Folate biosynthesis [PATH:ko00790]	SS00989.faa [EC:3.6.1.-]
01100 Metabolism	01190 Metabolism of Cofactors and Vitamins	Folate biosynthesis [PATH:ko00790]	cr01.Contig33.wum.10.1.faa [EC:3.6.1.-]
01100 Metabolism	01190 Metabolism of Cofactors and Vitamins	Folate biosynthesis [PATH:ko00790]	gi-39582062-emb-CAE63705.1-.faa [EC:3.6.1.-]
01100 Metabolism	01190 Metabolism of Cofactors and Vitamins	Folate biosynthesis [PATH:ko00790]	14990.m07914.faa [EC:3.6.1.-]
01100 Metabolism	01190 Metabolism of Cofactors and Vitamins	Folate biosynthesis [PATH:ko00790]	14977.m04872.faa [EC:3.6.1.-]
01100 Metabolism	01190 Metabolism of Cofactors and Vitamins	Folate biosynthesis [PATH:ko00790]	GR00448.faa [EC:3.6.1.-]
01100 Metabolism	01190 Metabolism of Cofactors and Vitamins	Folate biosynthesis [PATH:ko00790]	14965.m00425.faa [EC:3.6.1.-]
01100 Metabolism	01190 Metabolism of Cofactors and Vitamins	Folate biosynthesis [PATH:ko00790]	T26E3.2.faa [EC:3.6.1.-]
01100 Metabolism	01190 Metabolism of Cofactors and Vitamins	Folate biosynthesis [PATH:ko00790]	gi-39591898-emb-CAE71476.1-.faa [EC:3.6.1.-]
01100 Metabolism	01190 Metabolism of Cofactors and Vitamins	Folate biosynthesis [PATH:ko00790]	R02F11.3b.faa [EC:3.6.1.-]
01100 Metabolism	01190 Metabolism of Cofactors and Vitamins	Folate biosynthesis [PATH:ko00790]	15182.m00053.faa folA; dihydrofolate reductase [EC:1.5.1.3]
01100 Metabolism	01190 Metabolism of Cofactors and Vitamins	Folate biosynthesis [PATH:ko00790]	cr01.Contig16.wum.183.1.faa folA; dihydrofolate reductase [EC:1.5.1.3]
01100 Metabolism	01190 Metabolism of Cofactors and Vitamins	Folate biosynthesis [PATH:ko00790]	H38K22.3.faa folA; dihydrofolate reductase [EC:1.5.1.3]
01100 Metabolism	01190 Metabolism of Cofactors and Vitamins	Folate biosynthesis [PATH:ko00790]	cr01.Contig5.wum.248.1.faa folC; folylpolyglutamate synthase [EC:6.3.2.17]
01100 Metabolism	01190 Metabolism of Cofactors and Vitamins	Folate biosynthesis [PATH:ko00790]	NB00784.faa spr; sepiapterin reductase [EC:1.1.1.153]
01100 Metabolism	01190 Metabolism of Cofactors and Vitamins	Folate biosynthesis [PATH:ko00790]	gi-39596156-emb-CAE69793.1-.faa molybdenum cofactor biosynthesis protein A
01100 Metabolism	01190 Metabolism of Cofactors and Vitamins	Folate biosynthesis [PATH:ko00790]	cr01.Contig6.wum.372.1.faa molybdenum cofactor biosynthesis protein E
01100 Metabolism	01190 Metabolism of Cofactors and Vitamins	Folate biosynthesis [PATH:ko00790]	gi-39591011-emb-CAE58791.1-.faa molybdopterin biosynthesis protein MoeA
01100 Metabolism	01190 Metabolism of Cofactors and Vitamins	Folate biosynthesis [PATH:ko00790]	cr01.Contig1.wum.55.1.faa molybdopterin biosynthesis protein MoeA
01100 Metabolism	01190 Metabolism of Cofactors and Vitamins	Folate biosynthesis [PATH:ko00790]	cr01.Contig6.wum.543.1.faa molybdopterin biosynthesis protein MoeB
01100 Metabolism	01190 Metabolism of Cofactors and Vitamins	Folate biosynthesis [PATH:ko00790]	F42G8.6.faa molybdopterin biosynthesis protein MoeB
01100 Metabolism	01190 Metabolism of Cofactors and Vitamins	One carbon pool by folate [PATH:ko00670]	15182.m00053.faa folA; dihydrofolate reductase [EC:1.5.1.3]
01100 Metabolism	01190 Metabolism of Cofactors and Vitamins	One carbon pool by folate [PATH:ko00670]	cr01.Contig16.wum.183.1.faa folA; dihydrofolate reductase [EC:1.5.1.3]
01100 Metabolism	01190 Metabolism of Cofactors and Vitamins	One carbon pool by folate [PATH:ko00670]	H38K22.3.faa folA; dihydrofolate reductase [EC:1.5.1.3]
01100 Metabolism	01190 Metabolism of Cofactors and Vitamins	One carbon pool by folate [PATH:ko00670]	cr01.Contig0.wum.219.1.faa folD; methylenetetrahydrofolate dehydrogenase (NADP+) [EC:1.5.1.5]
01100 Metabolism	01190 Metabolism of Cofactors and Vitamins	One carbon pool by folate [PATH:ko00670]	gi-39581013-emb-CAE72494.1-.faa glyA; glycine hydroxymethyltransferase [EC:2.1.2.1]
01100 Metabolism	01190 Metabolism of Cofactors and Vitamins	One carbon pool by folate [PATH:ko00670]	gi-39586729-emb-CAE65771.1-.faa purN; phosphoribosylglycinamide formyltransferase [EC:2.1.2.2]
01100 Metabolism	01190 Metabolism of Cofactors and Vitamins	One carbon pool by folate [PATH:ko00670]	cr01.Contig14.wum.204.1.faa purH; phosphoribosylaminoimidazolecarboxamide formyltransferase [EC:2.1.2.3]
01100 Metabolism	01190 Metabolism of Cofactors and Vitamins	One carbon pool by folate [PATH:ko00670]	F25B4.1.faa gcvT; aminomethyltransferase [EC:2.1.2.10]
01100 Metabolism	01190 Metabolism of Cofactors and Vitamins	One carbon pool by folate [PATH:ko00670]	gi-39580971-emb-CAE72941.1-.faa thyA; thymidylate synthase [EC:2.1.1.45]
01100 Metabolism	01190 Metabolism of Cofactors and Vitamins	One carbon pool by folate [PATH:ko00670]	cr01.Contig9.wum.405.2.faa metF; methylenetetrahydrofolate reductase (NADPH) [EC:1.5.1.20]
01100 Metabolism	01190 Metabolism of Cofactors and Vitamins	One carbon pool by folate [PATH:ko00670]	cr01.Contig31.wum.137.1.faa 5-formyltetrahydrofolate cyclo-ligase [EC:6.3.3.2]
01100 Metabolism	01190 Metabolism of Cofactors and Vitamins	Retinol metabolism [PATH:ko00830]	cr01.Contig67.wum.26.1.faa BCDO1; beta-carotene 15,15'-monooxygenase [EC:1.14.99.36]
01100 Metabolism	01190 Metabolism of Cofactors and Vitamins	Retinol metabolism [PATH:ko00830]	cr01.Contig1.wum.196.1.faa retinol dehydrogenase [EC:1.1.1.105]
01100 Metabolism	01190 Metabolism of Cofactors and Vitamins	Porphyrin and chlorophyll metabolism [PATH:ko00860]	cr01.Contig50.wum.34.1.faa gltX; glutamyl-tRNA synthetase [EC:6.1.1.17]
01100 Metabolism	01190 Metabolism of Cofactors and Vitamins	Porphyrin and chlorophyll metabolism [PATH:ko00860]	cr01.Contig4.wum.298.1.faa hemY; protoporphyrinogen oxidase [EC:1.3.3.4]
01100 Metabolism	01190 Metabolism of Cofactors and Vitamins	Porphyrin and chlorophyll metabolism [PATH:ko00860]	MH06520.faa protoheme IX farnesyltransferase [EC:2.5.1.-]
01100 Metabolism	01190 Metabolism of Cofactors and Vitamins	Porphyrin and chlorophyll metabolism [PATH:ko00860]	T06D8.5.faa cytochrome c oxidase subunit XV assembly protein
01100 Metabolism	01190 Metabolism of Cofactors and Vitamins	Porphyrin and chlorophyll metabolism [PATH:ko00860]	14972.m07606.faa cob(II)yrinic acid a,c-diamide reductase [EC:1.16.8.1]
01100 Metabolism	01190 Metabolism of Cofactors and Vitamins	Porphyrin and chlorophyll metabolism [PATH:ko00860]	cr01.Contig26.wum.34.1.faa cobO, btuR; cob(I)alamin adenosyltransferase [EC:2.5.1.17]
01100 Metabolism	01190 Metabolism of Cofactors and Vitamins	Porphyrin and chlorophyll metabolism [PATH:ko00860]	gi-39582272-emb-CAE64223.1-.faa UGT; glucuronosyltransferase [EC:2.4.1.17]
01100 Metabolism	01190 Metabolism of Cofactors and Vitamins	Porphyrin and chlorophyll metabolism [PATH:ko00860]	cr01.Contig2.wum.279.1.faa cytochrome c heme-lyase [EC:4.4.1.17]
01100 Metabolism	01190 Metabolism of Cofactors and Vitamins	Porphyrin and chlorophyll metabolism [PATH:ko00860]	AE00955.faa CP; ferroxidase [EC:1.16.3.1]
01100 Metabolism	01190 Metabolism of Cofactors and Vitamins	Ubiquinone biosynthesis [PATH:ko00130]	F57B9.4e.faa 4-hydroxybenzoate hexaprenyltransferase [EC:2.5.1.-]
01100 Metabolism	01190 Metabolism of Cofactors and Vitamins	Ubiquinone biosynthesis [PATH:ko00130]	Y57G11C.11a.faa COQ3; hexaprenyldihydroxybenzoate methyltransferase [EC:2.1.1.114]
01100 Metabolism	01190 Metabolism of Cofactors and Vitamins	Ubiquinone biosynthesis [PATH:ko00130]	K07B1.2.faa ubiquinone biosynthesis monooxygenase Coq6 [EC:1.14.13.-]
01100 Metabolism	01190 Metabolism of Cofactors and Vitamins	Ubiquinone biosynthesis [PATH:ko00130]	AS10630.faa ubiquinone biosynthesis methyltransferase [EC:2.1.1.-]
01100 Metabolism	01190 Metabolism of Cofactors and Vitamins	Ubiquinone biosynthesis [PATH:ko00130]	cr01.Contig139.wum.40.1.faa ubiquinone biosynthesis monooxygenase Coq7 [EC:1.14.13.-]
01100 Metabolism	01190 Metabolism of Cofactors and Vitamins	Ubiquinone biosynthesis [PATH:ko00130]	HC02378.faa NADH dehydrogenase [EC:1.6.5.3]
01100 Metabolism	01190 Metabolism of Cofactors and Vitamins	Ubiquinone biosynthesis [PATH:ko00130]	AS02671.faa NADH dehydrogenase [EC:1.6.5.3]
01100 Metabolism	01195 Biosynthesis of Secondary Metabolites	Terpenoid biosynthesis [PATH:ko00900]	gi-39587401-emb-CAE75055.1-.faa idi; isopentenyl-diphosphate delta-isomerase [EC:5.3.3.2]
01100 Metabolism	01195 Biosynthesis of Secondary Metabolites	Terpenoid biosynthesis [PATH:ko00900]	R06C1.2.faa dimethylallyltranstransferase [EC:2.5.1.1]
01100 Metabolism	01195 Biosynthesis of Secondary Metabolites	Terpenoid biosynthesis [PATH:ko00900]	13317.m00181.faa dimethylallyltranstransferase [EC:2.5.1.1]
01100 Metabolism	01195 Biosynthesis of Secondary Metabolites	Terpenoid biosynthesis [PATH:ko00900]	C23H3.9a.faa strictosidine synthase [EC:4.3.3.2]
01100 Metabolism	01195 Biosynthesis of Secondary Metabolites	Terpenoid biosynthesis [PATH:ko00900]	cr01.Contig73.wum.56.1.faa strictosidine synthase [EC:4.3.3.2]
01100 Metabolism	01195 Biosynthesis of Secondary Metabolites	Limonene and pinene degradation [PATH:ko00903]	cr01.Contig5.wum.396.1.faa [EC:1.1.-.-]
01100 Metabolism	01195 Biosynthesis of Secondary Metabolites	Limonene and pinene degradation [PATH:ko00903]	F27D9.6.faa [EC:1.1.-.-]
01100 Metabolism	01195 Biosynthesis of Secondary Metabolites	Limonene and pinene degradation [PATH:ko00903]	cr01.Contig4.wum.382.1.faa paaG; enoyl-CoA hydratase [EC:4.2.1.17]
01100 Metabolism	01195 Biosynthesis of Secondary Metabolites	Limonene and pinene degradation [PATH:ko00903]	Y54H5A.1.faa [EC:2.3.1.-]
01100 Metabolism	01195 Biosynthesis of Secondary Metabolites	Limonene and pinene degradation [PATH:ko00903]	cr01.Contig32.wum.151.1.faa [EC:2.3.1.-]
01100 Metabolism	01195 Biosynthesis of Secondary Metabolites	Limonene and pinene degradation [PATH:ko00903]	cr01.Contig5.wum.176.1.faa [EC:2.3.1.-]
01100 Metabolism	01195 Biosynthesis of Secondary Metabolites	Limonene and pinene degradation [PATH:ko00903]	14157.m00017.faa [EC:2.3.1.-]
01100 Metabolism	01195 Biosynthesis of Secondary Metabolites	Limonene and pinene degradation [PATH:ko00903]	cr01.Contig1282.wum.2.1.faa [EC:2.3.1.-]
01100 Metabolism	01195 Biosynthesis of Secondary Metabolites	Limonene and pinene degradation [PATH:ko00903]	B0524.2.faa [EC:2.3.1.-]
01100 Metabolism	01195 Biosynthesis of Secondary Metabolites	Limonene and pinene degradation [PATH:ko00903]	cr01.Contig1.wum.233.1.faa [EC:2.3.1.-]
01100 Metabolism	01195 Biosynthesis of Secondary Metabolites	Limonene and pinene degradation [PATH:ko00903]	gi-39589506-emb-CAE74535.1-.faa [EC:2.3.1.-]
01100 Metabolism	01195 Biosynthesis of Secondary Metabolites	Limonene and pinene degradation [PATH:ko00903]	Y67D2.1a.faa [EC:2.3.1.-]
01100 Metabolism	01195 Biosynthesis of Secondary Metabolites	Limonene and pinene degradation [PATH:ko00903]	AE04758.faa [EC:2.3.1.-]
01100 Metabolism	01195 Biosynthesis of Secondary Metabolites	Limonene and pinene degradation [PATH:ko00903]	NB01247.faa [EC:2.3.1.-]
01100 Metabolism	01195 Biosynthesis of Secondary Metabolites	Limonene and pinene degradation [PATH:ko00903]	14992.m11425.faa [EC:2.3.1.-]
01100 Metabolism	01195 Biosynthesis of Secondary Metabolites	Limonene and pinene degradation [PATH:ko00903]	F41D3.4.faa [EC:2.3.1.-]
01100 Metabolism	01195 Biosynthesis of Secondary Metabolites	Limonene and pinene degradation [PATH:ko00903]	Y57G11C.17.faa [EC:2.3.1.-]
01100 Metabolism	01195 Biosynthesis of Secondary Metabolites	Limonene and pinene degradation [PATH:ko00903]	gi-39595121-emb-CAE60158.1-.faa [EC:2.3.1.-]
01100 Metabolism	01195 Biosynthesis of Secondary Metabolites	Limonene and pinene degradation [PATH:ko00903]	cr01.Contig9.wum.71.1.faa [EC:3.1.2.-]
01100 Metabolism	01195 Biosynthesis of Secondary Metabolites	Carotenoid biosynthesis [PATH:ko00906]	cr01.Contig2.wum.336.1.faa crtB; phytoene synthase [EC:2.5.1.32]
01100 Metabolism	01195 Biosynthesis of Secondary Metabolites	Indole and ipecac alkaloid biosynthesis [PATH:ko00901]	C23H3.9a.faa strictosidine synthase [EC:4.3.3.2]
01100 Metabolism	01195 Biosynthesis of Secondary Metabolites	Indole and ipecac alkaloid biosynthesis [PATH:ko00901]	cr01.Contig73.wum.56.1.faa strictosidine synthase [EC:4.3.3.2]
01100 Metabolism	01195 Biosynthesis of Secondary Metabolites	Phenylpropanoid biosynthesis [PATH:ko00940]	HC05957.faa beta-glucosidase [EC:3.2.1.21]
01100 Metabolism	01195 Biosynthesis of Secondary Metabolites	Phenylpropanoid biosynthesis [PATH:ko00940]	gi-39595002-emb-CAE70870.1-.faa beta-glucosidase [EC:3.2.1.21]
01100 Metabolism	01195 Biosynthesis of Secondary Metabolites	Phenylpropanoid biosynthesis [PATH:ko00940]	cr01.Contig22.wum.35.1.faa 4-coumarate--CoA ligase [EC:6.2.1.12]
01100 Metabolism	01195 Biosynthesis of Secondary Metabolites	Phenylpropanoid biosynthesis [PATH:ko00940]	cr01.Contig18.wum.220.1.faa peroxidase [EC:1.11.1.7]
01100 Metabolism	01195 Biosynthesis of Secondary Metabolites	Phenylpropanoid biosynthesis [PATH:ko00940]	gi-39586867-emb-CAE62802.1-.faa peroxidase [EC:1.11.1.7]
01100 Metabolism	01195 Biosynthesis of Secondary Metabolites	Phenylpropanoid biosynthesis [PATH:ko00940]	cr01.Contig10.wum.366.1.faa caffeoyl-CoA O-methyltransferase [EC:2.1.1.104]
01100 Metabolism	01195 Biosynthesis of Secondary Metabolites	Flavonoid biosynthesis [PATH:ko00941]	F13D11.4.faa dihydroflavonol-4-reductase [EC:1.1.1.219]
01100 Metabolism	01195 Biosynthesis of Secondary Metabolites	Alkaloid biosynthesis I [PATH:ko00950]	gi-39585804-emb-CAE61217.1-.faa aspC; aspartate aminotransferase [EC:2.6.1.1]
01100 Metabolism	01195 Biosynthesis of Secondary Metabolites	Alkaloid biosynthesis I [PATH:ko00950]	AE01310.faa tyrosine aminotransferase [EC:2.6.1.5]
01100 Metabolism	01195 Biosynthesis of Secondary Metabolites	Alkaloid biosynthesis I [PATH:ko00950]	gi-39587206-emb-CAE57674.1-.faa tyrosine decarboxylase [EC:4.1.1.25]
01100 Metabolism	01195 Biosynthesis of Secondary Metabolites	Alkaloid biosynthesis I [PATH:ko00950]	gi-39585212-emb-CAE57455.1-.faa tyrosinase [EC:1.14.18.1]
01100 Metabolism	01195 Biosynthesis of Secondary Metabolites	Alkaloid biosynthesis I [PATH:ko00950]	K08E3.1.faa tyrosinase [EC:1.14.18.1]
01100 Metabolism	01195 Biosynthesis of Secondary Metabolites	Alkaloid biosynthesis II [PATH:ko00960]	Y54H5A.1.faa [EC:2.3.1.-]
01100 Metabolism	01195 Biosynthesis of Secondary Metabolites	Alkaloid biosynthesis II [PATH:ko00960]	cr01.Contig32.wum.151.1.faa [EC:2.3.1.-]
01100 Metabolism	01195 Biosynthesis of Secondary Metabolites	Alkaloid biosynthesis II [PATH:ko00960]	cr01.Contig5.wum.176.1.faa [EC:2.3.1.-]
01100 Metabolism	01195 Biosynthesis of Secondary Metabolites	Alkaloid biosynthesis II [PATH:ko00960]	14157.m00017.faa [EC:2.3.1.-]
01100 Metabolism	01195 Biosynthesis of Secondary Metabolites	Alkaloid biosynthesis II [PATH:ko00960]	cr01.Contig1282.wum.2.1.faa [EC:2.3.1.-]
01100 Metabolism	01195 Biosynthesis of Secondary Metabolites	Alkaloid biosynthesis II [PATH:ko00960]	B0524.2.faa [EC:2.3.1.-]
01100 Metabolism	01195 Biosynthesis of Secondary Metabolites	Alkaloid biosynthesis II [PATH:ko00960]	cr01.Contig1.wum.233.1.faa [EC:2.3.1.-]
01100 Metabolism	01195 Biosynthesis of Secondary Metabolites	Alkaloid biosynthesis II [PATH:ko00960]	gi-39589506-emb-CAE74535.1-.faa [EC:2.3.1.-]
01100 Metabolism	01195 Biosynthesis of Secondary Metabolites	Alkaloid biosynthesis II [PATH:ko00960]	Y67D2.1a.faa [EC:2.3.1.-]
01100 Metabolism	01195 Biosynthesis of Secondary Metabolites	Alkaloid biosynthesis II [PATH:ko00960]	AE04758.faa [EC:2.3.1.-]
01100 Metabolism	01195 Biosynthesis of Secondary Metabolites	Alkaloid biosynthesis II [PATH:ko00960]	NB01247.faa [EC:2.3.1.-]
01100 Metabolism	01195 Biosynthesis of Secondary Metabolites	Alkaloid biosynthesis II [PATH:ko00960]	14992.m11425.faa [EC:2.3.1.-]
01100 Metabolism	01195 Biosynthesis of Secondary Metabolites	Alkaloid biosynthesis II [PATH:ko00960]	F41D3.4.faa [EC:2.3.1.-]
01100 Metabolism	01195 Biosynthesis of Secondary Metabolites	Alkaloid biosynthesis II [PATH:ko00960]	Y57G11C.17.faa [EC:2.3.1.-]
01100 Metabolism	01195 Biosynthesis of Secondary Metabolites	Alkaloid biosynthesis II [PATH:ko00960]	gi-39595121-emb-CAE60158.1-.faa [EC:2.3.1.-]
01100 Metabolism	01195 Biosynthesis of Secondary Metabolites	Alkaloid biosynthesis II [PATH:ko00960]	gi-39596274-emb-CAE69912.1-.faa carboxylesterase [EC:3.1.1.1]
01100 Metabolism	01195 Biosynthesis of Secondary Metabolites	Alkaloid biosynthesis II [PATH:ko00960]	cr01.Contig2.wum.481.1.faa carboxylesterase [EC:3.1.1.1]
01100 Metabolism	01195 Biosynthesis of Secondary Metabolites	Alkaloid biosynthesis II [PATH:ko00960]	F27C8.6.faa aes; esterase / lipase [EC:3.1.1.-]
01100 Metabolism	01195 Biosynthesis of Secondary Metabolites	Alkaloid biosynthesis II [PATH:ko00960]	cr01.Contig4.wum.446.1.faa aes; esterase / lipase [EC:3.1.1.-]
01100 Metabolism	01195 Biosynthesis of Secondary Metabolites	Alkaloid biosynthesis II [PATH:ko00960]	gi-39593364-emb-CAE64834.1-.faa aes; esterase / lipase [EC:3.1.1.-]
01100 Metabolism	01195 Biosynthesis of Secondary Metabolites	Alkaloid biosynthesis II [PATH:ko00960]	gi-39593156-emb-CAE64625.1-.faa aes; esterase / lipase [EC:3.1.1.-]
01100 Metabolism	01195 Biosynthesis of Secondary Metabolites	Penicillin and cephalosporin biosynthesis [PATH:ko00311]	gi-39584515-emb-CAE74593.1-.faa ampC, penP; beta-lactamase [EC:3.5.2.6]
01100 Metabolism	01195 Biosynthesis of Secondary Metabolites	beta-Lactam resistance [PATH:ko00312]	gi-39584515-emb-CAE74593.1-.faa ampC, penP; beta-lactamase [EC:3.5.2.6]
01100 Metabolism	01195 Biosynthesis of Secondary Metabolites	Streptomycin biosynthesis [PATH:ko00521]	14974.m00826.faa hexokinase [EC:2.7.1.1]
01100 Metabolism	01195 Biosynthesis of Secondary Metabolites	Streptomycin biosynthesis [PATH:ko00521]	gi-39596767-emb-CAE58994.1-.faa pgm; phosphoglucomutase [EC:5.4.2.2]
01100 Metabolism	01195 Biosynthesis of Secondary Metabolites	Streptomycin biosynthesis [PATH:ko00521]	gi-39597480-emb-CAE59710.1-.faa INO1; myo-inositol-1-phosphate synthase [EC:5.5.1.4]
01100 Metabolism	01195 Biosynthesis of Secondary Metabolites	Streptomycin biosynthesis [PATH:ko00521]	AE03385.faa IMPA, suhB; myo-inositol-1(or 4)-monophosphatase [EC:3.1.3.25]
01100 Metabolism	01195 Biosynthesis of Secondary Metabolites	Streptomycin biosynthesis [PATH:ko00521]	14975.m04370.faa rfbB; dTDP-glucose 4,6-dehydratase [EC:4.2.1.46]
01100 Metabolism	01195 Biosynthesis of Secondary Metabolites	Streptomycin biosynthesis [PATH:ko00521]	cr01.Contig363.wum.2.1.faa rfbB; dTDP-glucose 4,6-dehydratase [EC:4.2.1.46]
01100 Metabolism	01195 Biosynthesis of Secondary Metabolites	Streptomycin biosynthesis [PATH:ko00521]	MH00916.faa rfbC; dTDP-4-dehydrorhamnose 3,5-epimerase [EC:5.1.3.13]
01100 Metabolism	01195 Biosynthesis of Secondary Metabolites	Novobiocin biosynthesis [PATH:ko00401]	gi-39585804-emb-CAE61217.1-.faa aspC; aspartate aminotransferase [EC:2.6.1.1]
01100 Metabolism	01195 Biosynthesis of Secondary Metabolites	Novobiocin biosynthesis [PATH:ko00401]	AE01310.faa tyrosine aminotransferase [EC:2.6.1.5]
01100 Metabolism	01196 Xenobiotics Biodegradation and Metabolism	Caprolactam degradation [PATH:ko00930]	cr01.Contig4.wum.382.1.faa paaG; enoyl-CoA hydratase [EC:4.2.1.17]
01100 Metabolism	01196 Xenobiotics Biodegradation and Metabolism	Caprolactam degradation [PATH:ko00930]	E04F6.3.faa fadB; 3-hydroxyacyl-CoA dehydrogenase [EC:1.1.1.35]
01100 Metabolism	01196 Xenobiotics Biodegradation and Metabolism	Caprolactam degradation [PATH:ko00930]	AS03099.faa fadB; 3-hydroxyacyl-CoA dehydrogenase [EC:1.1.1.35]
01100 Metabolism	01196 Xenobiotics Biodegradation and Metabolism	Caprolactam degradation [PATH:ko00930]	gi-39596184-emb-CAE69821.1-.faa fadB; 3-hydroxyacyl-CoA dehydrogenase [EC:1.1.1.35]
01100 Metabolism	01196 Xenobiotics Biodegradation and Metabolism	Caprolactam degradation [PATH:ko00930]	cr01.Contig14.wum.75.1.faa [EC:3.5.1.-]
01100 Metabolism	01196 Xenobiotics Biodegradation and Metabolism	Caprolactam degradation [PATH:ko00930]	cr01.Contig2.wum.130.1.faa [EC:3.5.1.-]
01100 Metabolism	01196 Xenobiotics Biodegradation and Metabolism	Caprolactam degradation [PATH:ko00930]	13415.m00469.faa [EC:3.5.1.-]
01100 Metabolism	01196 Xenobiotics Biodegradation and Metabolism	gamma-Hexachlorocyclohexane degradation [PATH:ko00361]	cr01.Contig7.wum.196.2.faa unspecific monooxygenase [EC:1.14.14.1]
01100 Metabolism	01196 Xenobiotics Biodegradation and Metabolism	gamma-Hexachlorocyclohexane degradation [PATH:ko00361]	cr01.Contig5.wum.396.1.faa [EC:1.1.-.-]
01100 Metabolism	01196 Xenobiotics Biodegradation and Metabolism	gamma-Hexachlorocyclohexane degradation [PATH:ko00361]	F27D9.6.faa [EC:1.1.-.-]
01100 Metabolism	01196 Xenobiotics Biodegradation and Metabolism	gamma-Hexachlorocyclohexane degradation [PATH:ko00361]	K02D10.1a.faa 4-nitrophenyl phosphatase [EC:3.1.3.41]
01100 Metabolism	01196 Xenobiotics Biodegradation and Metabolism	gamma-Hexachlorocyclohexane degradation [PATH:ko00361]	cr01.Contig9.wum.180.1.faa acid phosphatase [EC:3.1.3.2]
01100 Metabolism	01196 Xenobiotics Biodegradation and Metabolism	gamma-Hexachlorocyclohexane degradation [PATH:ko00361]	F02E9.7.faa acid phosphatase [EC:3.1.3.2]
01100 Metabolism	01196 Xenobiotics Biodegradation and Metabolism	gamma-Hexachlorocyclohexane degradation [PATH:ko00361]	gi-39598115-emb-CAE68807.1-.faa acid phosphatase [EC:3.1.3.2]
01100 Metabolism	01196 Xenobiotics Biodegradation and Metabolism	gamma-Hexachlorocyclohexane degradation [PATH:ko00361]	cr01.Contig1013.wum.2.1.faa acid phosphatase [EC:3.1.3.2]
01100 Metabolism	01196 Xenobiotics Biodegradation and Metabolism	gamma-Hexachlorocyclohexane degradation [PATH:ko00361]	gi-39585949-emb-CAE68238.1-.faa acid phosphatase [EC:3.1.3.2]
01100 Metabolism	01196 Xenobiotics Biodegradation and Metabolism	gamma-Hexachlorocyclohexane degradation [PATH:ko00361]	F21A3.2b.faa acid phosphatase [EC:3.1.3.2]
01100 Metabolism	01196 Xenobiotics Biodegradation and Metabolism	gamma-Hexachlorocyclohexane degradation [PATH:ko00361]	W07E11.1.faa [EC:1.4.-.-]
01100 Metabolism	01196 Xenobiotics Biodegradation and Metabolism	gamma-Hexachlorocyclohexane degradation [PATH:ko00361]	cr01.Contig33.wum.122.1.faa chloromuconate cycloisomerase [EC:5.5.1.7]
01100 Metabolism	01196 Xenobiotics Biodegradation and Metabolism	gamma-Hexachlorocyclohexane degradation [PATH:ko00361]	gi-39596031-emb-CAE67534.1-.faa carboxymethylenebutenolidase [EC:3.1.1.45]
01100 Metabolism	01196 Xenobiotics Biodegradation and Metabolism	3-Chloroacrylic acid degradation [PATH:ko00641]	gi-39597178-emb-CAE59405.1-.faa adh; alcohol dehydrogenase [EC:1.1.1.1]
01100 Metabolism	01196 Xenobiotics Biodegradation and Metabolism	3-Chloroacrylic acid degradation [PATH:ko00641]	gi-39595889-emb-CAE67392.1-.faa adh; alcohol dehydrogenase [EC:1.1.1.1]
01100 Metabolism	01196 Xenobiotics Biodegradation and Metabolism	3-Chloroacrylic acid degradation [PATH:ko00641]	15161.m00148.faa adh; alcohol dehydrogenase [EC:1.1.1.1]
01100 Metabolism	01196 Xenobiotics Biodegradation and Metabolism	3-Chloroacrylic acid degradation [PATH:ko00641]	AE00181.faa adh; alcohol dehydrogenase [EC:1.1.1.1]
01100 Metabolism	01196 Xenobiotics Biodegradation and Metabolism	1,1,1-Trichloro-2,2-bis(4-chlorophenyl)ethane (DDT) degradation [PATH:ko00351]	F35C8.5.faa [EC:1.14.99.-]
01100 Metabolism	01196 Xenobiotics Biodegradation and Metabolism	1,1,1-Trichloro-2,2-bis(4-chlorophenyl)ethane (DDT) degradation [PATH:ko00351]	cr01.Contig33.wum.16.1.faa [EC:1.14.99.-]
01100 Metabolism	01196 Xenobiotics Biodegradation and Metabolism	1,1,1-Trichloro-2,2-bis(4-chlorophenyl)ethane (DDT) degradation [PATH:ko00351]	cr01.Contig5.wum.396.1.faa [EC:1.1.-.-]
01100 Metabolism	01196 Xenobiotics Biodegradation and Metabolism	1,1,1-Trichloro-2,2-bis(4-chlorophenyl)ethane (DDT) degradation [PATH:ko00351]	F27D9.6.faa [EC:1.1.-.-]
01100 Metabolism	01196 Xenobiotics Biodegradation and Metabolism	2,4-Dichlorobenzoate degradation [PATH:ko00623]	F27C8.6.faa aes; esterase / lipase [EC:3.1.1.-]
01100 Metabolism	01196 Xenobiotics Biodegradation and Metabolism	2,4-Dichlorobenzoate degradation [PATH:ko00623]	cr01.Contig4.wum.446.1.faa aes; esterase / lipase [EC:3.1.1.-]
01100 Metabolism	01196 Xenobiotics Biodegradation and Metabolism	2,4-Dichlorobenzoate degradation [PATH:ko00623]	gi-39593364-emb-CAE64834.1-.faa aes; esterase / lipase [EC:3.1.1.-]
01100 Metabolism	01196 Xenobiotics Biodegradation and Metabolism	2,4-Dichlorobenzoate degradation [PATH:ko00623]	gi-39593156-emb-CAE64625.1-.faa aes; esterase / lipase [EC:3.1.1.-]
01100 Metabolism	01196 Xenobiotics Biodegradation and Metabolism	Tetrachloroethene degradation [PATH:ko00625]	gi-39593329-emb-CAE64799.1-.faa EPHX2; soluble epoxide hydrolase [EC:3.3.2.10]
01100 Metabolism	01196 Xenobiotics Biodegradation and Metabolism	Tetrachloroethene degradation [PATH:ko00625]	C56G2.6.faa [EC:1.1.1.-]
01100 Metabolism	01196 Xenobiotics Biodegradation and Metabolism	Tetrachloroethene degradation [PATH:ko00625]	cr01.Contig3.wum.84.1.faa [EC:1.1.1.-]
01100 Metabolism	01196 Xenobiotics Biodegradation and Metabolism	Tetrachloroethene degradation [PATH:ko00625]	cr01.Contig3.wum.300.1.faa [EC:1.1.1.-]
01100 Metabolism	01196 Xenobiotics Biodegradation and Metabolism	Styrene degradation [PATH:ko00643]	gi-39589793-emb-CAE67028.1-.faa hmgA; homogentisate 1,2-dioxygenase [EC:1.13.11.5]
01100 Metabolism	01196 Xenobiotics Biodegradation and Metabolism	Styrene degradation [PATH:ko00643]	cr01.Contig8.wum.75.1.faa maiA; maleylacetoacetate isomerase [EC:5.2.1.2]
01100 Metabolism	01196 Xenobiotics Biodegradation and Metabolism	Styrene degradation [PATH:ko00643]	K10C2.4.faa FAH; fumarylacetoacetase [EC:3.7.1.2]
01100 Metabolism	01196 Xenobiotics Biodegradation and Metabolism	Styrene degradation [PATH:ko00643]	gi-39591400-emb-CAE73454.1-.faa amiE; amidase [EC:3.5.1.4]
01100 Metabolism	01196 Xenobiotics Biodegradation and Metabolism	Styrene degradation [PATH:ko00643]	gi-39584848-emb-CAE67743.1-.faa nitrilase [EC:3.5.5.1]
01100 Metabolism	01196 Xenobiotics Biodegradation and Metabolism	1,4-Dichlorobenzene degradation [PATH:ko00627]	cr01.Contig33.wum.122.1.faa chloromuconate cycloisomerase [EC:5.5.1.7]
01100 Metabolism	01196 Xenobiotics Biodegradation and Metabolism	1,4-Dichlorobenzene degradation [PATH:ko00627]	gi-39596031-emb-CAE67534.1-.faa carboxymethylenebutenolidase [EC:3.1.1.45]
01100 Metabolism	01196 Xenobiotics Biodegradation and Metabolism	Naphthalene and anthracene degradation [PATH:ko00626]	gi-39580534-emb-CAE74666.1-.faa [EC:2.1.1.-]
01100 Metabolism	01196 Xenobiotics Biodegradation and Metabolism	Naphthalene and anthracene degradation [PATH:ko00626]	Y48G8AL.5.faa [EC:2.1.1.-]
01100 Metabolism	01196 Xenobiotics Biodegradation and Metabolism	Naphthalene and anthracene degradation [PATH:ko00626]	cr01.Contig3.wum.471.1.faa [EC:2.1.1.-]
01100 Metabolism	01196 Xenobiotics Biodegradation and Metabolism	Naphthalene and anthracene degradation [PATH:ko00626]	cr01.Contig26.wum.168.1.faa [EC:2.1.1.-]
01100 Metabolism	01196 Xenobiotics Biodegradation and Metabolism	Naphthalene and anthracene degradation [PATH:ko00626]	14775.m00064.faa [EC:2.1.1.-]
01100 Metabolism	01196 Xenobiotics Biodegradation and Metabolism	Naphthalene and anthracene degradation [PATH:ko00626]	cr01.Contig26.wum.28.1.faa [EC:2.1.1.-]
01100 Metabolism	01196 Xenobiotics Biodegradation and Metabolism	Naphthalene and anthracene degradation [PATH:ko00626]	14980.m02713.faa [EC:2.1.1.-]
01100 Metabolism	01196 Xenobiotics Biodegradation and Metabolism	Naphthalene and anthracene degradation [PATH:ko00626]	cr01.Contig4.wum.168.1.faa [EC:2.1.1.-]
01100 Metabolism	01196 Xenobiotics Biodegradation and Metabolism	Naphthalene and anthracene degradation [PATH:ko00626]	F49C12.10.faa [EC:2.1.1.-]
01100 Metabolism	01196 Xenobiotics Biodegradation and Metabolism	Naphthalene and anthracene degradation [PATH:ko00626]	F35C8.5.faa [EC:1.14.99.-]
01100 Metabolism	01196 Xenobiotics Biodegradation and Metabolism	Naphthalene and anthracene degradation [PATH:ko00626]	cr01.Contig33.wum.16.1.faa [EC:1.14.99.-]
01100 Metabolism	01196 Xenobiotics Biodegradation and Metabolism	Naphthalene and anthracene degradation [PATH:ko00626]	cr01.Contig5.wum.396.1.faa [EC:1.1.-.-]
01100 Metabolism	01196 Xenobiotics Biodegradation and Metabolism	Naphthalene and anthracene degradation [PATH:ko00626]	F27D9.6.faa [EC:1.1.-.-]
01100 Metabolism	01196 Xenobiotics Biodegradation and Metabolism	Ethylbenzene degradation [PATH:ko00642]	cr01.Contig5.wum.396.1.faa [EC:1.1.-.-]
01100 Metabolism	01196 Xenobiotics Biodegradation and Metabolism	Ethylbenzene degradation [PATH:ko00642]	F27D9.6.faa [EC:1.1.-.-]
01100 Metabolism	01196 Xenobiotics Biodegradation and Metabolism	Ethylbenzene degradation [PATH:ko00642]	Y54H5A.1.faa [EC:2.3.1.-]
01100 Metabolism	01196 Xenobiotics Biodegradation and Metabolism	Ethylbenzene degradation [PATH:ko00642]	cr01.Contig32.wum.151.1.faa [EC:2.3.1.-]
01100 Metabolism	01196 Xenobiotics Biodegradation and Metabolism	Ethylbenzene degradation [PATH:ko00642]	cr01.Contig5.wum.176.1.faa [EC:2.3.1.-]
01100 Metabolism	01196 Xenobiotics Biodegradation and Metabolism	Ethylbenzene degradation [PATH:ko00642]	14157.m00017.faa [EC:2.3.1.-]
01100 Metabolism	01196 Xenobiotics Biodegradation and Metabolism	Ethylbenzene degradation [PATH:ko00642]	cr01.Contig1282.wum.2.1.faa [EC:2.3.1.-]
01100 Metabolism	01196 Xenobiotics Biodegradation and Metabolism	Ethylbenzene degradation [PATH:ko00642]	B0524.2.faa [EC:2.3.1.-]
01100 Metabolism	01196 Xenobiotics Biodegradation and Metabolism	Ethylbenzene degradation [PATH:ko00642]	cr01.Contig1.wum.233.1.faa [EC:2.3.1.-]
01100 Metabolism	01196 Xenobiotics Biodegradation and Metabolism	Ethylbenzene degradation [PATH:ko00642]	gi-39589506-emb-CAE74535.1-.faa [EC:2.3.1.-]
01100 Metabolism	01196 Xenobiotics Biodegradation and Metabolism	Ethylbenzene degradation [PATH:ko00642]	Y67D2.1a.faa [EC:2.3.1.-]
01100 Metabolism	01196 Xenobiotics Biodegradation and Metabolism	Ethylbenzene degradation [PATH:ko00642]	AE04758.faa [EC:2.3.1.-]
01100 Metabolism	01196 Xenobiotics Biodegradation and Metabolism	Ethylbenzene degradation [PATH:ko00642]	NB01247.faa [EC:2.3.1.-]
01100 Metabolism	01196 Xenobiotics Biodegradation and Metabolism	Ethylbenzene degradation [PATH:ko00642]	14992.m11425.faa [EC:2.3.1.-]
01100 Metabolism	01196 Xenobiotics Biodegradation and Metabolism	Ethylbenzene degradation [PATH:ko00642]	F41D3.4.faa [EC:2.3.1.-]
01100 Metabolism	01196 Xenobiotics Biodegradation and Metabolism	Ethylbenzene degradation [PATH:ko00642]	Y57G11C.17.faa [EC:2.3.1.-]
01100 Metabolism	01196 Xenobiotics Biodegradation and Metabolism	Ethylbenzene degradation [PATH:ko00642]	gi-39595121-emb-CAE60158.1-.faa [EC:2.3.1.-]
01100 Metabolism	01196 Xenobiotics Biodegradation and Metabolism	Benzoate degradation via CoA ligation [PATH:ko00632]	gi-39591400-emb-CAE73454.1-.faa amiE; amidase [EC:3.5.1.4]
01100 Metabolism	01196 Xenobiotics Biodegradation and Metabolism	Benzoate degradation via CoA ligation [PATH:ko00632]	gi-39584848-emb-CAE67743.1-.faa nitrilase [EC:3.5.5.1]
01100 Metabolism	01196 Xenobiotics Biodegradation and Metabolism	Benzoate degradation via CoA ligation [PATH:ko00632]	gi-39598148-emb-CAE68840.1-.faa [EC:2.7.1.-]
01100 Metabolism	01196 Xenobiotics Biodegradation and Metabolism	Benzoate degradation via CoA ligation [PATH:ko00632]	cr01.Contig13.wum.104.2.faa [EC:2.7.1.-]
01100 Metabolism	01196 Xenobiotics Biodegradation and Metabolism	Benzoate degradation via CoA ligation [PATH:ko00632]	cr01.Contig5.wum.553.1.faa [EC:2.7.1.-]
01100 Metabolism	01196 Xenobiotics Biodegradation and Metabolism	Benzoate degradation via CoA ligation [PATH:ko00632]	R107.2.faa [EC:2.7.1.-]
01100 Metabolism	01196 Xenobiotics Biodegradation and Metabolism	Benzoate degradation via CoA ligation [PATH:ko00632]	14968.m01518.faa [EC:2.7.1.-]
01100 Metabolism	01196 Xenobiotics Biodegradation and Metabolism	Benzoate degradation via CoA ligation [PATH:ko00632]	T24C12.3.faa [EC:2.7.1.-]
01100 Metabolism	01196 Xenobiotics Biodegradation and Metabolism	Benzoate degradation via CoA ligation [PATH:ko00632]	cr01.Contig3.wum.427.1.faa [EC:2.7.1.-]
01100 Metabolism	01196 Xenobiotics Biodegradation and Metabolism	Benzoate degradation via CoA ligation [PATH:ko00632]	gi-39597979-emb-CAE68671.1-.faa [EC:2.7.1.-]
01100 Metabolism	01196 Xenobiotics Biodegradation and Metabolism	Benzoate degradation via CoA ligation [PATH:ko00632]	Y54H5A.1.faa [EC:2.3.1.-]
01100 Metabolism	01196 Xenobiotics Biodegradation and Metabolism	Benzoate degradation via CoA ligation [PATH:ko00632]	cr01.Contig32.wum.151.1.faa [EC:2.3.1.-]
01100 Metabolism	01196 Xenobiotics Biodegradation and Metabolism	Benzoate degradation via CoA ligation [PATH:ko00632]	cr01.Contig5.wum.176.1.faa [EC:2.3.1.-]
01100 Metabolism	01196 Xenobiotics Biodegradation and Metabolism	Benzoate degradation via CoA ligation [PATH:ko00632]	14157.m00017.faa [EC:2.3.1.-]
01100 Metabolism	01196 Xenobiotics Biodegradation and Metabolism	Benzoate degradation via CoA ligation [PATH:ko00632]	cr01.Contig1282.wum.2.1.faa [EC:2.3.1.-]
01100 Metabolism	01196 Xenobiotics Biodegradation and Metabolism	Benzoate degradation via CoA ligation [PATH:ko00632]	B0524.2.faa [EC:2.3.1.-]
01100 Metabolism	01196 Xenobiotics Biodegradation and Metabolism	Benzoate degradation via CoA ligation [PATH:ko00632]	cr01.Contig1.wum.233.1.faa [EC:2.3.1.-]
01100 Metabolism	01196 Xenobiotics Biodegradation and Metabolism	Benzoate degradation via CoA ligation [PATH:ko00632]	gi-39589506-emb-CAE74535.1-.faa [EC:2.3.1.-]
01100 Metabolism	01196 Xenobiotics Biodegradation and Metabolism	Benzoate degradation via CoA ligation [PATH:ko00632]	Y67D2.1a.faa [EC:2.3.1.-]
01100 Metabolism	01196 Xenobiotics Biodegradation and Metabolism	Benzoate degradation via CoA ligation [PATH:ko00632]	AE04758.faa [EC:2.3.1.-]
01100 Metabolism	01196 Xenobiotics Biodegradation and Metabolism	Benzoate degradation via CoA ligation [PATH:ko00632]	NB01247.faa [EC:2.3.1.-]
01100 Metabolism	01196 Xenobiotics Biodegradation and Metabolism	Benzoate degradation via CoA ligation [PATH:ko00632]	14992.m11425.faa [EC:2.3.1.-]
01100 Metabolism	01196 Xenobiotics Biodegradation and Metabolism	Benzoate degradation via CoA ligation [PATH:ko00632]	F41D3.4.faa [EC:2.3.1.-]
01100 Metabolism	01196 Xenobiotics Biodegradation and Metabolism	Benzoate degradation via CoA ligation [PATH:ko00632]	Y57G11C.17.faa [EC:2.3.1.-]
01100 Metabolism	01196 Xenobiotics Biodegradation and Metabolism	Benzoate degradation via CoA ligation [PATH:ko00632]	gi-39595121-emb-CAE60158.1-.faa [EC:2.3.1.-]
01100 Metabolism	01196 Xenobiotics Biodegradation and Metabolism	Benzoate degradation via CoA ligation [PATH:ko00632]	cr01.Contig4.wum.382.1.faa paaG; enoyl-CoA hydratase [EC:4.2.1.17]
01100 Metabolism	01196 Xenobiotics Biodegradation and Metabolism	Benzoate degradation via CoA ligation [PATH:ko00632]	T02G5.8.faa atoB; acetyl-CoA C-acetyltransferase [EC:2.3.1.9]
01100 Metabolism	01196 Xenobiotics Biodegradation and Metabolism	Benzoate degradation via CoA ligation [PATH:ko00632]	cr01.Contig5.wum.396.1.faa [EC:1.1.-.-]
01100 Metabolism	01196 Xenobiotics Biodegradation and Metabolism	Benzoate degradation via CoA ligation [PATH:ko00632]	F27D9.6.faa [EC:1.1.-.-]
01100 Metabolism	01196 Xenobiotics Biodegradation and Metabolism	Benzoate degradation via CoA ligation [PATH:ko00632]	cr01.Contig9.wum.71.1.faa [EC:3.1.2.-]
01100 Metabolism	01196 Xenobiotics Biodegradation and Metabolism	Benzoate degradation via CoA ligation [PATH:ko00632]	W07E11.1.faa [EC:1.4.-.-]
01100 Metabolism	01196 Xenobiotics Biodegradation and Metabolism	Benzoate degradation via CoA ligation [PATH:ko00632]	cr01.Contig5.wum.376.1.faa succinate dehydrogenase [EC:1.3.99.1]
01100 Metabolism	01196 Xenobiotics Biodegradation and Metabolism	Benzoate degradation via hydroxylation [PATH:ko00362]	F35C8.5.faa [EC:1.14.99.-]
01100 Metabolism	01196 Xenobiotics Biodegradation and Metabolism	Benzoate degradation via hydroxylation [PATH:ko00362]	cr01.Contig33.wum.16.1.faa [EC:1.14.99.-]
01100 Metabolism	01196 Xenobiotics Biodegradation and Metabolism	Bisphenol A degradation [PATH:ko00363]	cr01.Contig5.wum.396.1.faa [EC:1.1.-.-]
01100 Metabolism	01196 Xenobiotics Biodegradation and Metabolism	Bisphenol A degradation [PATH:ko00363]	F27D9.6.faa [EC:1.1.-.-]
01100 Metabolism	01196 Xenobiotics Biodegradation and Metabolism	Bisphenol A degradation [PATH:ko00363]	HC04348.faa [EC:1.13.-.-]
01100 Metabolism	01196 Xenobiotics Biodegradation and Metabolism	Bisphenol A degradation [PATH:ko00363]	C56G2.6.faa [EC:1.1.1.-]
01100 Metabolism	01196 Xenobiotics Biodegradation and Metabolism	Bisphenol A degradation [PATH:ko00363]	cr01.Contig3.wum.84.1.faa [EC:1.1.1.-]
01100 Metabolism	01196 Xenobiotics Biodegradation and Metabolism	Bisphenol A degradation [PATH:ko00363]	cr01.Contig3.wum.300.1.faa [EC:1.1.1.-]
01100 Metabolism	01196 Xenobiotics Biodegradation and Metabolism	Bisphenol A degradation [PATH:ko00363]	gi-39586302-emb-CAE66713.1-.faa arylesterase [EC:3.1.1.2]
01100 Metabolism	01196 Xenobiotics Biodegradation and Metabolism	1- and 2-Methylnaphthalene degradation [PATH:ko00624]	HC04348.faa [EC:1.13.-.-]
01100 Metabolism	01196 Xenobiotics Biodegradation and Metabolism	1- and 2-Methylnaphthalene degradation [PATH:ko00624]	gi-39597178-emb-CAE59405.1-.faa adh; alcohol dehydrogenase [EC:1.1.1.1]
01100 Metabolism	01196 Xenobiotics Biodegradation and Metabolism	1- and 2-Methylnaphthalene degradation [PATH:ko00624]	gi-39595889-emb-CAE67392.1-.faa adh; alcohol dehydrogenase [EC:1.1.1.1]
01100 Metabolism	01196 Xenobiotics Biodegradation and Metabolism	1- and 2-Methylnaphthalene degradation [PATH:ko00624]	15161.m00148.faa adh; alcohol dehydrogenase [EC:1.1.1.1]
01100 Metabolism	01196 Xenobiotics Biodegradation and Metabolism	1- and 2-Methylnaphthalene degradation [PATH:ko00624]	AE00181.faa adh; alcohol dehydrogenase [EC:1.1.1.1]
01100 Metabolism	01196 Xenobiotics Biodegradation and Metabolism	1- and 2-Methylnaphthalene degradation [PATH:ko00624]	cr01.Contig5.wum.396.1.faa [EC:1.1.-.-]
01100 Metabolism	01196 Xenobiotics Biodegradation and Metabolism	1- and 2-Methylnaphthalene degradation [PATH:ko00624]	F27D9.6.faa [EC:1.1.-.-]
01100 Metabolism	01196 Xenobiotics Biodegradation and Metabolism	1- and 2-Methylnaphthalene degradation [PATH:ko00624]	cr01.Contig3.wum.214.1.faa [EC:2.8.3.-]
01100 Metabolism	01196 Xenobiotics Biodegradation and Metabolism	1- and 2-Methylnaphthalene degradation [PATH:ko00624]	Y54H5A.1.faa [EC:2.3.1.-]
01100 Metabolism	01196 Xenobiotics Biodegradation and Metabolism	1- and 2-Methylnaphthalene degradation [PATH:ko00624]	cr01.Contig32.wum.151.1.faa [EC:2.3.1.-]
01100 Metabolism	01196 Xenobiotics Biodegradation and Metabolism	1- and 2-Methylnaphthalene degradation [PATH:ko00624]	cr01.Contig5.wum.176.1.faa [EC:2.3.1.-]
01100 Metabolism	01196 Xenobiotics Biodegradation and Metabolism	1- and 2-Methylnaphthalene degradation [PATH:ko00624]	14157.m00017.faa [EC:2.3.1.-]
01100 Metabolism	01196 Xenobiotics Biodegradation and Metabolism	1- and 2-Methylnaphthalene degradation [PATH:ko00624]	cr01.Contig1282.wum.2.1.faa [EC:2.3.1.-]
01100 Metabolism	01196 Xenobiotics Biodegradation and Metabolism	1- and 2-Methylnaphthalene degradation [PATH:ko00624]	B0524.2.faa [EC:2.3.1.-]
01100 Metabolism	01196 Xenobiotics Biodegradation and Metabolism	1- and 2-Methylnaphthalene degradation [PATH:ko00624]	cr01.Contig1.wum.233.1.faa [EC:2.3.1.-]
01100 Metabolism	01196 Xenobiotics Biodegradation and Metabolism	1- and 2-Methylnaphthalene degradation [PATH:ko00624]	gi-39589506-emb-CAE74535.1-.faa [EC:2.3.1.-]
01100 Metabolism	01196 Xenobiotics Biodegradation and Metabolism	1- and 2-Methylnaphthalene degradation [PATH:ko00624]	Y67D2.1a.faa [EC:2.3.1.-]
01100 Metabolism	01196 Xenobiotics Biodegradation and Metabolism	1- and 2-Methylnaphthalene degradation [PATH:ko00624]	AE04758.faa [EC:2.3.1.-]
01100 Metabolism	01196 Xenobiotics Biodegradation and Metabolism	1- and 2-Methylnaphthalene degradation [PATH:ko00624]	NB01247.faa [EC:2.3.1.-]
01100 Metabolism	01196 Xenobiotics Biodegradation and Metabolism	1- and 2-Methylnaphthalene degradation [PATH:ko00624]	14992.m11425.faa [EC:2.3.1.-]
01100 Metabolism	01196 Xenobiotics Biodegradation and Metabolism	1- and 2-Methylnaphthalene degradation [PATH:ko00624]	F41D3.4.faa [EC:2.3.1.-]
01100 Metabolism	01196 Xenobiotics Biodegradation and Metabolism	1- and 2-Methylnaphthalene degradation [PATH:ko00624]	Y57G11C.17.faa [EC:2.3.1.-]
01100 Metabolism	01196 Xenobiotics Biodegradation and Metabolism	1- and 2-Methylnaphthalene degradation [PATH:ko00624]	gi-39595121-emb-CAE60158.1-.faa [EC:2.3.1.-]
01100 Metabolism	01196 Xenobiotics Biodegradation and Metabolism	Metabolism of xenobiotics by cytochrome P450 [PATH:ko00980]	gi-39592078-emb-CAE75298.1-.faa gst; glutathione S-transferase [EC:2.5.1.18]
01100 Metabolism	01196 Xenobiotics Biodegradation and Metabolism	Metabolism of xenobiotics by cytochrome P450 [PATH:ko00980]	AS02784.faa gst; glutathione S-transferase [EC:2.5.1.18]
01100 Metabolism	01196 Xenobiotics Biodegradation and Metabolism	Metabolism of xenobiotics by cytochrome P450 [PATH:ko00980]	ZK1320.1.faa gst; glutathione S-transferase [EC:2.5.1.18]
01100 Metabolism	01196 Xenobiotics Biodegradation and Metabolism	Metabolism of xenobiotics by cytochrome P450 [PATH:ko00980]	GP02343.faa EPHX1; microsomal epoxide hydrolase [EC:3.3.2.9]
01100 Metabolism	01196 Xenobiotics Biodegradation and Metabolism	Metabolism of xenobiotics by cytochrome P450 [PATH:ko00980]	T05H4.13c.faa aldehyde dehydrogenase (NAD(P)+) [EC:1.2.1.5]
01100 Metabolism	01196 Xenobiotics Biodegradation and Metabolism	Metabolism of xenobiotics by cytochrome P450 [PATH:ko00980]	gi-39597178-emb-CAE59405.1-.faa adh; alcohol dehydrogenase [EC:1.1.1.1]
01100 Metabolism	01196 Xenobiotics Biodegradation and Metabolism	Metabolism of xenobiotics by cytochrome P450 [PATH:ko00980]	gi-39595889-emb-CAE67392.1-.faa adh; alcohol dehydrogenase [EC:1.1.1.1]
01100 Metabolism	01196 Xenobiotics Biodegradation and Metabolism	Metabolism of xenobiotics by cytochrome P450 [PATH:ko00980]	15161.m00148.faa adh; alcohol dehydrogenase [EC:1.1.1.1]
01100 Metabolism	01196 Xenobiotics Biodegradation and Metabolism	Metabolism of xenobiotics by cytochrome P450 [PATH:ko00980]	AE00181.faa adh; alcohol dehydrogenase [EC:1.1.1.1]
01100 Metabolism	01196 Xenobiotics Biodegradation and Metabolism	Metabolism of xenobiotics by cytochrome P450 [PATH:ko00980]	gi-39582272-emb-CAE64223.1-.faa UGT; glucuronosyltransferase [EC:2.4.1.17]
01200 Genetic Information Processing	01210 Transcription	RNA polymerase [PATH:ko03020]	gi-39593877-emb-CAE62170.1-.faa DNA-directed RNA polymerase II subunit A [EC:2.7.7.6]
01200 Genetic Information Processing	01210 Transcription	RNA polymerase [PATH:ko03020]	cr01.Contig26.wum.30.1.faa DNA-directed RNA polymerase II subunit B [EC:2.7.7.6]
01200 Genetic Information Processing	01210 Transcription	RNA polymerase [PATH:ko03020]	gi-39589723-emb-CAE66958.1-.faa DNA-directed RNA polymerase II subunit C [EC:2.7.7.6]
01200 Genetic Information Processing	01210 Transcription	RNA polymerase [PATH:ko03020]	HC01024.faa DNA-directed RNA polymerase II subunit D [EC:2.7.7.6]
01200 Genetic Information Processing	01210 Transcription	RNA polymerase [PATH:ko03020]	AE03879.faa DNA-directed RNA polymerase II subunit E [EC:2.7.7.6]
01200 Genetic Information Processing	01210 Transcription	RNA polymerase [PATH:ko03020]	HC02114.faa DNA-directed RNA Polymerase II subunit F [EC:2.7.7.6]
01200 Genetic Information Processing	01210 Transcription	RNA polymerase [PATH:ko03020]	GP00199.faa DNA-directed RNA polymerase II subunit G [EC:2.7.7.6]
01200 Genetic Information Processing	01210 Transcription	RNA polymerase [PATH:ko03020]	MH03791.faa DNA-directed RNA polymerase II subunit H [EC:2.7.7.6]
01200 Genetic Information Processing	01210 Transcription	RNA polymerase [PATH:ko03020]	Y97E10AR.5.faa DNA-directed RNA polymerase II subunit I [EC:2.7.7.6]
01200 Genetic Information Processing	01210 Transcription	RNA polymerase [PATH:ko03020]	HC07215.faa DNA-directed RNA Polymerase II subunit L [EC:2.7.7.6]
01200 Genetic Information Processing	01210 Transcription	RNA polymerase [PATH:ko03020]	TS04153.faa DNA-directed RNA Polymerase II subunit K [EC:2.7.7.6]
01200 Genetic Information Processing	01210 Transcription	RNA polymerase [PATH:ko03020]	cr01.Contig7.wum.312.1.faa DNA-directed RNA Polymerase III subunit C5 [EC:2.7.7.6]
01200 Genetic Information Processing	01210 Transcription	RNA polymerase [PATH:ko03020]	ZK856.10.faa DNA-directed RNA polymerase III subunit C25 [EC:2.7.7.6]
01200 Genetic Information Processing	01210 Transcription	RNA polymerase [PATH:ko03020]	GR01531.faa DNA-directed RNA polymerase III subunit C19 [EC:2.7.7.6]
01200 Genetic Information Processing	01210 Transcription	RNA polymerase [PATH:ko03020]	14990.m07677.faa DNA-directed RNA polymerase III subunit C34 [EC:2.7.7.6]
01200 Genetic Information Processing	01210 Transcription	RNA polymerase [PATH:ko03020]	gi-39591254-emb-CAE73307.1-.faa DNA-directed RNA polymerase I subunit A1 [EC:2.7.7.6]
01200 Genetic Information Processing	01210 Transcription	RNA polymerase [PATH:ko03020]	gi-39589904-emb-CAE60902.1-.faa DNA-directed RNA polymerase I subunit A12 [EC:2.7.7.6]
01200 Genetic Information Processing	01210 Transcription	RNA polymerase [PATH:ko03020]	W06E11.1.faa DNA-directed RNA polymerase [EC:2.7.7.6]
01200 Genetic Information Processing	01210 Transcription	RNA polymerase [PATH:ko03020]	MH09411.faa DNA-directed RNA polymerase [EC:2.7.7.6]
01200 Genetic Information Processing	01210 Transcription	RNA polymerase [PATH:ko03020]	Y105E8A.23.faa DNA-directed RNA polymerase [EC:2.7.7.6]
01200 Genetic Information Processing	01210 Transcription	Basal transcription factors [PATH:ko03022]	cr01.Contig16.wum.195.1.faa transcription initiation factor TFIID TATA-box-binding protein
01200 Genetic Information Processing	01210 Transcription	Basal transcription factors [PATH:ko03022]	T20B12.2.faa transcription initiation factor TFIID TATA-box-binding protein
01200 Genetic Information Processing	01210 Transcription	Basal transcription factors [PATH:ko03022]	W04A8.7.faa transcription initiation factor TFIID subunit D1
01200 Genetic Information Processing	01210 Transcription	Basal transcription factors [PATH:ko03022]	cr01.Contig164.wum.8.1.faa transcription initiation factor TFIID subunit D1
01200 Genetic Information Processing	01210 Transcription	Basal transcription factors [PATH:ko03022]	14442.m00131.faa transcription initiation factor TFIID subunit D2
01200 Genetic Information Processing	01210 Transcription	Basal transcription factors [PATH:ko03022]	Y37E11B.4.faa transcription initiation factor TFIID subunit D2
01200 Genetic Information Processing	01210 Transcription	Basal transcription factors [PATH:ko03022]	gi-39589519-emb-CAE74548.1-.faa transcription initiation factor TFIID subunit D3
01200 Genetic Information Processing	01210 Transcription	Basal transcription factors [PATH:ko03022]	cr01.Contig20.wum.171.1.faa transcription initiation factor TFIID subunit D3
01200 Genetic Information Processing	01210 Transcription	Basal transcription factors [PATH:ko03022]	cr01.Contig30.wum.76.1.faa transcription initiation factor TFIID subunit D4
01200 Genetic Information Processing	01210 Transcription	Basal transcription factors [PATH:ko03022]	F30F8.8.faa transcription initiation factor TFIID subunit D4
01200 Genetic Information Processing	01210 Transcription	Basal transcription factors [PATH:ko03022]	gi-39587702-emb-CAE58640.1-.faa transcription initiation factor TFIID subunit D4
01200 Genetic Information Processing	01210 Transcription	Basal transcription factors [PATH:ko03022]	cr01.Contig0.wum.52.1.faa transcription initiation factor TFIID subunit D6
01200 Genetic Information Processing	01210 Transcription	Basal transcription factors [PATH:ko03022]	HG01159.faa transcription initiation factor TFIID subunit D7
01200 Genetic Information Processing	01210 Transcription	Basal transcription factors [PATH:ko03022]	K03B4.3a.faa transcription initiation factor TFIID subunit D8
01200 Genetic Information Processing	01210 Transcription	Basal transcription factors [PATH:ko03022]	cr01.Contig0.wum.830.1.faa transcription initiation factor TFIID subunit D9
01200 Genetic Information Processing	01210 Transcription	Basal transcription factors [PATH:ko03022]	MC05579.faa transcription initiation factor TFIID subunit D10
01200 Genetic Information Processing	01210 Transcription	Basal transcription factors [PATH:ko03022]	HC07543.faa transcription initiation factor TFIID subunit D11
01200 Genetic Information Processing	01210 Transcription	Basal transcription factors [PATH:ko03022]	F45E12.2.faa transcription initiation factor TFIIB
01200 Genetic Information Processing	01210 Transcription	Basal transcription factors [PATH:ko03022]	cr01.Contig29.wum.137.1.faa transcription initiation factor TFIIB
01200 Genetic Information Processing	01210 Transcription	Basal transcription factors [PATH:ko03022]	gi-39594712-emb-CAE72291.1-.faa transcription initiation factor TFIIA large subunit
01200 Genetic Information Processing	01210 Transcription	Basal transcription factors [PATH:ko03022]	gi-39583968-emb-CAE64058.1-.faa transcription initiation factor TFIIA large subunit
01200 Genetic Information Processing	01210 Transcription	Basal transcription factors [PATH:ko03022]	HC02101.faa transcription initiation factor TFIIA small subunit
01200 Genetic Information Processing	01210 Transcription	Basal transcription factors [PATH:ko03022]	14097.m00078.faa transcription initiation factor TFIIF alpha subunit [EC:2.7.11.1]
01200 Genetic Information Processing	01210 Transcription	Basal transcription factors [PATH:ko03022]	Y39B6A.36.faa transcription initiation factor TFIIF beta subunit
01200 Genetic Information Processing	01210 Transcription	Basal transcription factors [PATH:ko03022]	M04B2.3.faa transcription initiation factor TFIIF small subunit
01200 Genetic Information Processing	01210 Transcription	Basal transcription factors [PATH:ko03022]	gi-39585169-emb-CAE57412.1-.faa transcription initiation factor TFIIE alpha subunit
01200 Genetic Information Processing	01210 Transcription	Basal transcription factors [PATH:ko03022]	cr01.Contig2.wum.344.1.faa transcription initiation factor TFIIE beta subunit
01200 Genetic Information Processing	01210 Transcription	Basal transcription factors [PATH:ko03022]	R02D3.3.faa transcription initiation factor TFIIH subunit H1
01200 Genetic Information Processing	01210 Transcription	Basal transcription factors [PATH:ko03022]	gi-39590676-emb-CAE65046.1-.faa transcription initiation factor TFIIH subunit H2
01200 Genetic Information Processing	01210 Transcription	Basal transcription factors [PATH:ko03022]	ZK1128.4.faa transcription initiation factor TFIIH subunit H3
01200 Genetic Information Processing	01210 Transcription	Basal transcription factors [PATH:ko03022]	cr01.Contig121.wum.2.1.faa transcription initiation factor TFIIH subunit H4
01200 Genetic Information Processing	01210 Transcription	Basal transcription factors [PATH:ko03022]	gi-39597571-emb-CAE59801.1-.faa transcription elongation factor S-II
01200 Genetic Information Processing	01210 Transcription	Other transcription related proteins	TS03355.faa putative transcription factor
01200 Genetic Information Processing	01210 Transcription	Other transcription related proteins	MC05239.faa small nuclear ribonucleoprotein
01200 Genetic Information Processing	01210 Transcription	Other transcription related proteins	AS16926.faa small nuclear ribonucleoprotein
01200 Genetic Information Processing	01210 Transcription	Other transcription related proteins	HC02257.faa small nuclear ribonucleoprotein
01200 Genetic Information Processing	01210 Transcription	Other transcription related proteins	HC00421.faa small nuclear ribonucleoprotein
01200 Genetic Information Processing	01210 Transcription	Other transcription related proteins	13538.m00206.faa RNA-3'-phosphate cyclase [EC:6.5.1.4]
01200 Genetic Information Processing	01210 Transcription	Other transcription related proteins	gi-39592189-emb-CAE75409.1-.faa histone acetyltransferase, ELP3 family
01200 Genetic Information Processing	01210 Transcription	Other transcription related proteins	Y75B8A.22.faa timeless protein
01200 Genetic Information Processing	01220 Translation	Ribosome [PATH:ko03010]	gi-39581607-emb-CAE58392.1-.faa rpsB; small subunit ribosomal protein S2
01200 Genetic Information Processing	01220 Translation	Ribosome [PATH:ko03010]	RS00652.faa rpsD; small subunit ribosomal protein S4
01200 Genetic Information Processing	01220 Translation	Ribosome [PATH:ko03010]	cr01.Contig1.wum.439.1.faa rpsE; small subunit ribosomal protein S5
01200 Genetic Information Processing	01220 Translation	Ribosome [PATH:ko03010]	cr01.Contig269.wum.20.1.faa rpsG; small subunit ribosomal protein S7
01200 Genetic Information Processing	01220 Translation	Ribosome [PATH:ko03010]	gi-39594069-emb-CAE70179.1-.faa rpsI; small subunit ribosomal protein S9
01200 Genetic Information Processing	01220 Translation	Ribosome [PATH:ko03010]	W04D2.5.faa rpsK; small subunit ribosomal protein S11
01200 Genetic Information Processing	01220 Translation	Ribosome [PATH:ko03010]	AE04892.faa rpsN; small subunit ribosomal protein S14
01200 Genetic Information Processing	01220 Translation	Ribosome [PATH:ko03010]	MH01695.faa rpsR; small subunit ribosomal protein S18
01200 Genetic Information Processing	01220 Translation	Ribosome [PATH:ko03010]	AS03120.faa RPS2; small subunit ribosomal protein S2e
01200 Genetic Information Processing	01220 Translation	Ribosome [PATH:ko03010]	AS03118.faa RPS3; small subunit ribosomal protein S3e
01200 Genetic Information Processing	01220 Translation	Ribosome [PATH:ko03010]	AS03146.faa RPS3A; small subunit ribosomal protein S3Ae
01200 Genetic Information Processing	01220 Translation	Ribosome [PATH:ko03010]	MC00892.faa RPS4; small subunit ribosomal protein S4e
01200 Genetic Information Processing	01220 Translation	Ribosome [PATH:ko03010]	AE01259.faa RPS5; small subunit ribosomal protein S5e
01200 Genetic Information Processing	01220 Translation	Ribosome [PATH:ko03010]	AS03083.faa RPS6; small subunit ribosomal protein S6e
01200 Genetic Information Processing	01220 Translation	Ribosome [PATH:ko03010]	MH02500.faa RPS7; small subunit ribosomal protein S7e
01200 Genetic Information Processing	01220 Translation	Ribosome [PATH:ko03010]	MI02433.faa RPS8; small subunit ribosomal protein S8e
01200 Genetic Information Processing	01220 Translation	Ribosome [PATH:ko03010]	AE01813.faa RPS9; small subunit ribosomal protein S9e
01200 Genetic Information Processing	01220 Translation	Ribosome [PATH:ko03010]	OS00392.faa RPS10; small subunit ribosomal protein S10e
01200 Genetic Information Processing	01220 Translation	Ribosome [PATH:ko03010]	RS00130.faa RPS11; small subunit ribosomal protein S11e
01200 Genetic Information Processing	01220 Translation	Ribosome [PATH:ko03010]	NB01166.faa RPS12; small subunit ribosomal protein S12e
01200 Genetic Information Processing	01220 Translation	Ribosome [PATH:ko03010]	AS15434.faa RPS13; small subunit ribosomal protein S13e
01200 Genetic Information Processing	01220 Translation	Ribosome [PATH:ko03010]	AE01182.faa RPS14; small subunit ribosomal protein S14e
01200 Genetic Information Processing	01220 Translation	Ribosome [PATH:ko03010]	GP00946.faa RPS15; small subunit ribosomal protein S15e
01200 Genetic Information Processing	01220 Translation	Ribosome [PATH:ko03010]	MH02480.faa RPS15A; small subunit ribosomal protein S15Ae
01200 Genetic Information Processing	01220 Translation	Ribosome [PATH:ko03010]	NB01105.faa RPS16; small subunit ribosomal protein S16e
01200 Genetic Information Processing	01220 Translation	Ribosome [PATH:ko03010]	OS00942.faa RPS17; small subunit ribosomal protein S17e
01200 Genetic Information Processing	01220 Translation	Ribosome [PATH:ko03010]	AS07452.faa RPS18; small subunit ribosomal protein S18e
01200 Genetic Information Processing	01220 Translation	Ribosome [PATH:ko03010]	AS03102.faa RPS19; small subunit ribosomal protein S19e
01200 Genetic Information Processing	01220 Translation	Ribosome [PATH:ko03010]	PE00463.faa RPS20; small subunit ribosomal protein S20e
01200 Genetic Information Processing	01220 Translation	Ribosome [PATH:ko03010]	HC07111.faa RPS21; small subunit ribosomal protein S21e
01200 Genetic Information Processing	01220 Translation	Ribosome [PATH:ko03010]	gi-39585649-emb-CAE59851.1-.faa RPS23; small subunit ribosomal protein S23e
01200 Genetic Information Processing	01220 Translation	Ribosome [PATH:ko03010]	MC01181.faa RPS24; small subunit ribosomal protein S24e
01200 Genetic Information Processing	01220 Translation	Ribosome [PATH:ko03010]	AC02947.faa RPS25; small subunit ribosomal protein S25e
01200 Genetic Information Processing	01220 Translation	Ribosome [PATH:ko03010]	AE00858.faa RPS26; small subunit ribosomal protein S26e
01200 Genetic Information Processing	01220 Translation	Ribosome [PATH:ko03010]	PT04037.faa RPS27; small subunit ribosomal protein S27e
01200 Genetic Information Processing	01220 Translation	Ribosome [PATH:ko03010]	NB01351.faa RPS28; small subunit ribosomal protein S28e
01200 Genetic Information Processing	01220 Translation	Ribosome [PATH:ko03010]	OS03920.faa RPS29; small subunit ribosomal protein S29e
01200 Genetic Information Processing	01220 Translation	Ribosome [PATH:ko03010]	AS15436.faa RPS30; small subunit ribosomal protein S30e
01200 Genetic Information Processing	01220 Translation	Ribosome [PATH:ko03010]	AS03128.faa RPS0; small subunit ribosomal protein SAe
01200 Genetic Information Processing	01220 Translation	Ribosome [PATH:ko03010]	13667.m00037.faa rplB; large subunit ribosomal protein L2
01200 Genetic Information Processing	01220 Translation	Ribosome [PATH:ko03010]	cr01.Contig26.wum.32.1.faa rplC; large subunit ribosomal protein L3
01200 Genetic Information Processing	01220 Translation	Ribosome [PATH:ko03010]	gi-39595870-emb-CAE67373.1-.faa rplD; large subunit ribosomal protein L4
01200 Genetic Information Processing	01220 Translation	Ribosome [PATH:ko03010]	T23B12.2.faa rplD; large subunit ribosomal protein L4
01200 Genetic Information Processing	01220 Translation	Ribosome [PATH:ko03010]	PT04453.faa rplL; large subunit ribosomal protein L7/L12
01200 Genetic Information Processing	01220 Translation	Ribosome [PATH:ko03010]	NB00727.faa rplK; large subunit ribosomal protein L11
01200 Genetic Information Processing	01220 Translation	Ribosome [PATH:ko03010]	gi-39582746-emb-CAE74209.1-.faa rplM; large subunit ribosomal protein L13
01200 Genetic Information Processing	01220 Translation	Ribosome [PATH:ko03010]	AC04269.faa rplN; large subunit ribosomal protein L14
01200 Genetic Information Processing	01220 Translation	Ribosome [PATH:ko03010]	HC01502.faa rplS; large subunit ribosomal protein L19
01200 Genetic Information Processing	01220 Translation	Ribosome [PATH:ko03010]	cr01.Contig16.wum.242.1.faa rplX; large subunit ribosomal protein L24
01200 Genetic Information Processing	01220 Translation	Ribosome [PATH:ko03010]	14039.m00115.faa RPL3; large subunit ribosomal protein L3e
01200 Genetic Information Processing	01220 Translation	Ribosome [PATH:ko03010]	NB01164.faa RPL4; large subunit ribosomal protein L4e
01200 Genetic Information Processing	01220 Translation	Ribosome [PATH:ko03010]	NB01186.faa RPL5; large subunit ribosomal protein L5e
01200 Genetic Information Processing	01220 Translation	Ribosome [PATH:ko03010]	AE01262.faa RPL6; large subunit ribosomal protein L6e
01200 Genetic Information Processing	01220 Translation	Ribosome [PATH:ko03010]	PP00558.faa RPL7; large subunit ribosomal protein L7e
01200 Genetic Information Processing	01220 Translation	Ribosome [PATH:ko03010]	AS03082.faa RPL7A; large subunit ribosomal protein L7Ae
01200 Genetic Information Processing	01220 Translation	Ribosome [PATH:ko03010]	MH04958.faa RPL7A; large subunit ribosomal protein L7Ae
01200 Genetic Information Processing	01220 Translation	Ribosome [PATH:ko03010]	MI02311.faa RPL8; large subunit ribosomal protein L8e
01200 Genetic Information Processing	01220 Translation	Ribosome [PATH:ko03010]	TX00502.faa RPL9; large subunit ribosomal protein L9e
01200 Genetic Information Processing	01220 Translation	Ribosome [PATH:ko03010]	AE01159.faa RPL10; large subunit ribosomal protein L10e
01200 Genetic Information Processing	01220 Translation	Ribosome [PATH:ko03010]	HC01937.faa RPL10A; large subunit ribosomal protein L10Ae
01200 Genetic Information Processing	01220 Translation	Ribosome [PATH:ko03010]	AE00862.faa RPL11; large subunit ribosomal protein L11e
01200 Genetic Information Processing	01220 Translation	Ribosome [PATH:ko03010]	SS01516.faa RPL12; large subunit ribosomal protein L12e
01200 Genetic Information Processing	01220 Translation	Ribosome [PATH:ko03010]	AS01302.faa RPL13; large subunit ribosomal protein L13e
01200 Genetic Information Processing	01220 Translation	Ribosome [PATH:ko03010]	OS00331.faa RPL13A; large subunit ribosomal protein L13Ae
01200 Genetic Information Processing	01220 Translation	Ribosome [PATH:ko03010]	MC01017.faa RPL14; large subunit ribosomal protein L14e
01200 Genetic Information Processing	01220 Translation	Ribosome [PATH:ko03010]	MC01030.faa RPL15; large subunit ribosomal protein L15e
01200 Genetic Information Processing	01220 Translation	Ribosome [PATH:ko03010]	AS02981.faa RPL17; large subunit ribosomal protein L17e
01200 Genetic Information Processing	01220 Translation	Ribosome [PATH:ko03010]	AC00902.faa RPL18; large subunit ribosomal protein L18e
01200 Genetic Information Processing	01220 Translation	Ribosome [PATH:ko03010]	ZP00057.faa RPL18A; large subunit ribosomal protein L18Ae
01200 Genetic Information Processing	01220 Translation	Ribosome [PATH:ko03010]	14979.m04412.faa RPL19; large subunit ribosomal protein L19e
01200 Genetic Information Processing	01220 Translation	Ribosome [PATH:ko03010]	GR00687.faa RPL19; large subunit ribosomal protein L19e
01200 Genetic Information Processing	01220 Translation	Ribosome [PATH:ko03010]	MH02420.faa RPL21; large subunit ribosomal protein L21e
01200 Genetic Information Processing	01220 Translation	Ribosome [PATH:ko03010]	HC02262.faa RPL22; large subunit ribosomal protein L22e
01200 Genetic Information Processing	01220 Translation	Ribosome [PATH:ko03010]	M163.3.faa RPL22; large subunit ribosomal protein L22e
01200 Genetic Information Processing	01220 Translation	Ribosome [PATH:ko03010]	MI02519.faa RPL23; large subunit ribosomal protein L23e
01200 Genetic Information Processing	01220 Translation	Ribosome [PATH:ko03010]	GR00688.faa RPL23A; large subunit ribosomal protein L23Ae
01200 Genetic Information Processing	01220 Translation	Ribosome [PATH:ko03010]	AS02769.faa RPL24; large subunit ribosomal protein L24e
01200 Genetic Information Processing	01220 Translation	Ribosome [PATH:ko03010]	AS03189.faa RPL24; large subunit ribosomal protein L24e
01200 Genetic Information Processing	01220 Translation	Ribosome [PATH:ko03010]	AS15497.faa RPL26; large subunit ribosomal protein L26e
01200 Genetic Information Processing	01220 Translation	Ribosome [PATH:ko03010]	AE01018.faa RPL27; large subunit ribosomal protein L27e
01200 Genetic Information Processing	01220 Translation	Ribosome [PATH:ko03010]	TX00469.faa RPL27A; large subunit ribosomal protein L27Ae
01200 Genetic Information Processing	01220 Translation	Ribosome [PATH:ko03010]	MI02409.faa RPL28; large subunit ribosomal protein L28e
01200 Genetic Information Processing	01220 Translation	Ribosome [PATH:ko03010]	AC04055.faa RPL29; large subunit ribosomal protein L29e
01200 Genetic Information Processing	01220 Translation	Ribosome [PATH:ko03010]	14961.m05136.faa RPL30; large subunit ribosomal protein L30e
01200 Genetic Information Processing	01220 Translation	Ribosome [PATH:ko03010]	MJ01260.faa RPL31; large subunit ribosomal protein L31e
01200 Genetic Information Processing	01220 Translation	Ribosome [PATH:ko03010]	MH02681.faa RPL32; large subunit ribosomal protein L32e
01200 Genetic Information Processing	01220 Translation	Ribosome [PATH:ko03010]	AS03402.faa RPL34; large subunit ribosomal protein L34e
01200 Genetic Information Processing	01220 Translation	Ribosome [PATH:ko03010]	MH02664.faa RPL35; large subunit ribosomal protein L35e
01200 Genetic Information Processing	01220 Translation	Ribosome [PATH:ko03010]	AC00790.faa RPL35A; large subunit ribosomal protein L35Ae
01200 Genetic Information Processing	01220 Translation	Ribosome [PATH:ko03010]	AE01133.faa RPL36; large subunit ribosomal protein L36e
01200 Genetic Information Processing	01220 Translation	Ribosome [PATH:ko03010]	NB01054.faa RPL37; large subunit ribosomal protein L37e
01200 Genetic Information Processing	01220 Translation	Ribosome [PATH:ko03010]	NB01168.faa RPL37A; large subunit ribosomal protein L37Ae
01200 Genetic Information Processing	01220 Translation	Ribosome [PATH:ko03010]	HC04718.faa RPL38; large subunit ribosomal protein L38e
01200 Genetic Information Processing	01220 Translation	Ribosome [PATH:ko03010]	AE02094.faa RPL39; large subunit ribosomal protein L39e
01200 Genetic Information Processing	01220 Translation	Ribosome [PATH:ko03010]	AS05902.faa RPL44; large subunit ribosomal protein L44e
01200 Genetic Information Processing	01220 Translation	Ribosome [PATH:ko03010]	NB01031.faa RPLP0; large subunit ribosomal protein LP0
01200 Genetic Information Processing	01220 Translation	Ribosome [PATH:ko03010]	AS01929.faa RPLP2; large subunit ribosomal protein LP2
01200 Genetic Information Processing	01220 Translation	Aminoacyl-tRNA biosynthesis [PATH:ko00970]	cr01.Contig32.wum.158.1.faa metG; methionyl-tRNA synthetase [EC:6.1.1.10]
01200 Genetic Information Processing	01220 Translation	Aminoacyl-tRNA biosynthesis [PATH:ko00970]	cr01.Contig78.wum.48.1.faa ileS; isoleucyl-tRNA synthetase [EC:6.1.1.5]
01200 Genetic Information Processing	01220 Translation	Aminoacyl-tRNA biosynthesis [PATH:ko00970]	gi-39579954-emb-CAE56141.1-.faa ileS; isoleucyl-tRNA synthetase [EC:6.1.1.5]
01200 Genetic Information Processing	01220 Translation	Aminoacyl-tRNA biosynthesis [PATH:ko00970]	PE00024.faa valS; valyl-tRNA synthetase [EC:6.1.1.9]
01200 Genetic Information Processing	01220 Translation	Aminoacyl-tRNA biosynthesis [PATH:ko00970]	cr01.Contig1.wum.834.1.faa valS; valyl-tRNA synthetase [EC:6.1.1.9]
01200 Genetic Information Processing	01220 Translation	Aminoacyl-tRNA biosynthesis [PATH:ko00970]	gi-39581898-emb-CAE72860.1-.faa leuS; leucyl-tRNA synthetase [EC:6.1.1.4]
01200 Genetic Information Processing	01220 Translation	Aminoacyl-tRNA biosynthesis [PATH:ko00970]	ZK524.3a.faa leuS; leucyl-tRNA synthetase [EC:6.1.1.4]
01200 Genetic Information Processing	01220 Translation	Aminoacyl-tRNA biosynthesis [PATH:ko00970]	Y23H5A.7a.faa cysS; cysteinyl-tRNA synthetase [EC:6.1.1.16]
01200 Genetic Information Processing	01220 Translation	Aminoacyl-tRNA biosynthesis [PATH:ko00970]	cr01.Contig50.wum.34.1.faa gltX; glutamyl-tRNA synthetase [EC:6.1.1.17]
01200 Genetic Information Processing	01220 Translation	Aminoacyl-tRNA biosynthesis [PATH:ko00970]	Y41E3.4.faa glnS; glutaminyl-tRNA synthetase [EC:6.1.1.18]
01200 Genetic Information Processing	01220 Translation	Aminoacyl-tRNA biosynthesis [PATH:ko00970]	gi-39591721-emb-CAE71299.1-.faa argS; arginyl-tRNA synthetase [EC:6.1.1.19]
01200 Genetic Information Processing	01220 Translation	Aminoacyl-tRNA biosynthesis [PATH:ko00970]	C29H12.1.faa argS; arginyl-tRNA synthetase [EC:6.1.1.19]
01200 Genetic Information Processing	01220 Translation	Aminoacyl-tRNA biosynthesis [PATH:ko00970]	14972.m06966.faa tyrS; tyrosyl-tRNA synthetase [EC:6.1.1.1]
01200 Genetic Information Processing	01220 Translation	Aminoacyl-tRNA biosynthesis [PATH:ko00970]	Y105E8A.19.faa tyrS; tyrosyl-tRNA synthetase [EC:6.1.1.1]
01200 Genetic Information Processing	01220 Translation	Aminoacyl-tRNA biosynthesis [PATH:ko00970]	cr01.Contig139.wum.28.1.faa trpS; tryptophanyl-tRNA synthetase [EC:6.1.1.2]
01200 Genetic Information Processing	01220 Translation	Aminoacyl-tRNA biosynthesis [PATH:ko00970]	Y80D3A.1.faa trpS; tryptophanyl-tRNA synthetase [EC:6.1.1.2]
01200 Genetic Information Processing	01220 Translation	Aminoacyl-tRNA biosynthesis [PATH:ko00970]	cr01.Contig65.wum.11.1.faa serS; seryl-tRNA synthetase [EC:6.1.1.11]
01200 Genetic Information Processing	01220 Translation	Aminoacyl-tRNA biosynthesis [PATH:ko00970]	gi-39587580-emb-CAE58518.1-.faa serS; seryl-tRNA synthetase [EC:6.1.1.11]
01200 Genetic Information Processing	01220 Translation	Aminoacyl-tRNA biosynthesis [PATH:ko00970]	cr01.Contig2.wum.112.1.faa thrS; threonyl-tRNA synthetase [EC:6.1.1.3]
01200 Genetic Information Processing	01220 Translation	Aminoacyl-tRNA biosynthesis [PATH:ko00970]	cr01.Contig14.wum.345.1.faa thrS; threonyl-tRNA synthetase [EC:6.1.1.3]
01200 Genetic Information Processing	01220 Translation	Aminoacyl-tRNA biosynthesis [PATH:ko00970]	AC03501.faa proS; prolyl-tRNA synthetase [EC:6.1.1.15]
01200 Genetic Information Processing	01220 Translation	Aminoacyl-tRNA biosynthesis [PATH:ko00970]	cr01.Contig157.wum.6.1.faa proS; prolyl-tRNA synthetase [EC:6.1.1.15]
01200 Genetic Information Processing	01220 Translation	Aminoacyl-tRNA biosynthesis [PATH:ko00970]	F10C2.6.faa aspS; aspartyl-tRNA synthetase [EC:6.1.1.12]
01200 Genetic Information Processing	01220 Translation	Aminoacyl-tRNA biosynthesis [PATH:ko00970]	B0464.1.faa aspS; aspartyl-tRNA synthetase [EC:6.1.1.12]
01200 Genetic Information Processing	01220 Translation	Aminoacyl-tRNA biosynthesis [PATH:ko00970]	cr01.Contig334.wum.6.1.faa asnS; asparaginyl-tRNA synthetase [EC:6.1.1.22]
01200 Genetic Information Processing	01220 Translation	Aminoacyl-tRNA biosynthesis [PATH:ko00970]	T02G5.9b.faa KARS; lysyl-tRNA synthetase, class II [EC:6.1.1.6]
01200 Genetic Information Processing	01220 Translation	Aminoacyl-tRNA biosynthesis [PATH:ko00970]	cr01.Contig14.wum.162.1.faa hisS; histidyl-tRNA synthetase [EC:6.1.1.21]
01200 Genetic Information Processing	01220 Translation	Aminoacyl-tRNA biosynthesis [PATH:ko00970]	gi-39579853-emb-CAE56732.1-.faa pheS; phenylalanyl-tRNA synthetase alpha chain [EC:6.1.1.20]
01200 Genetic Information Processing	01220 Translation	Aminoacyl-tRNA biosynthesis [PATH:ko00970]	T08B2.9a.faa pheS; phenylalanyl-tRNA synthetase alpha chain [EC:6.1.1.20]
01200 Genetic Information Processing	01220 Translation	Aminoacyl-tRNA biosynthesis [PATH:ko00970]	14237.m00397.faa pheT; phenylalanyl-tRNA synthetase beta chain [EC:6.1.1.20]
01200 Genetic Information Processing	01220 Translation	Aminoacyl-tRNA biosynthesis [PATH:ko00970]	F28H1.3.faa alaS; alanyl-tRNA synthetase [EC:6.1.1.7]
01200 Genetic Information Processing	01220 Translation	Aminoacyl-tRNA biosynthesis [PATH:ko00970]	14656.m00224.faa GRS1; glycyl-tRNA synthetase, class II [EC:6.1.1.14]
01200 Genetic Information Processing	01220 Translation	Other translation proteins	HC07916.faa map; methionyl aminopeptidase [EC:3.4.11.18]
01200 Genetic Information Processing	01220 Translation	Other translation proteins	cr01.Contig1099.wum.4.1.faa map; methionyl aminopeptidase [EC:3.4.11.18]
01200 Genetic Information Processing	01220 Translation	Other translation proteins	cr01.Contig14.wum.330.1.faa map; methionyl aminopeptidase [EC:3.4.11.18]
01200 Genetic Information Processing	01220 Translation	Other translation proteins	Y116A8A.9.faa map; methionyl aminopeptidase [EC:3.4.11.18]
01200 Genetic Information Processing	01220 Translation	Other translation proteins	F26E4.10.faa ribonuclease III [EC:3.1.26.3]
01200 Genetic Information Processing	01220 Translation	Other translation proteins	cr01.Contig51.wum.12.1.faa ribonuclease E [EC:3.1.4.-]
01200 Genetic Information Processing	01220 Translation	Other translation proteins	HC03396.faa ribonuclease P [EC:3.1.26.5]
01200 Genetic Information Processing	01220 Translation	Other translation proteins	cr01.Contig5.wum.201.1.faa ribonuclease P [EC:3.1.26.5]
01200 Genetic Information Processing	01220 Translation	Other translation proteins	gi-39584812-emb-CAE67707.1-.faa ribonuclease P subunit P14 [EC:3.1.26.5]
01200 Genetic Information Processing	01220 Translation	Other translation proteins	cr01.Contig6.wum.70.1.faa ribonuclease P subunit P29 [EC:3.1.26.5]
01200 Genetic Information Processing	01220 Translation	Other translation proteins	H35B03.2a.faa ribonuclease P subunit Rpp30 [EC:3.1.26.5]
01200 Genetic Information Processing	01220 Translation	Other translation proteins	F37C12.13a.faa exoribonuclease related to ribonuclease PH [EC:3.1.13.-]
01200 Genetic Information Processing	01220 Translation	Other translation proteins	gi-39593028-emb-CAE62642.1-.faa ribosomal-protein-alanine N-acetyltransferase [EC:2.3.1.128]
01200 Genetic Information Processing	01220 Translation	Other translation proteins	cr01.Contig128.wum.4.1.faa ribosomal-protein-alanine N-acetyltransferase [EC:2.3.1.128]
01200 Genetic Information Processing	01220 Translation	Other translation proteins	14943.m00197.faa Sun protein
01200 Genetic Information Processing	01220 Translation	Other translation proteins	cr01.Contig8.wum.151.1.faa Sun protein
01200 Genetic Information Processing	01220 Translation	Other translation proteins	cr01.Contig239.wum.11.1.faa aspartyl-tRNA(Asn)/glutamyl-tRNA (Gln) amidotransferase subunit A [EC:6.3.5.6 6.3.5.7]
01200 Genetic Information Processing	01220 Translation	Other translation proteins	C39B5.6.faa aspartyl-tRNA(Asn)/glutamyl-tRNA (Gln) amidotransferase subunit B [EC:6.3.5.6 6.3.5.7]
01200 Genetic Information Processing	01220 Translation	Other translation proteins	cr01.Contig13.wum.112.1.faa peptidyl-tRNA hydrolase, PTH2 family [EC:3.1.1.29]
01200 Genetic Information Processing	01220 Translation	Other translation proteins	cr01.Contig185.wum.29.1.faa fibrillarin-like pre-rRNA processing protein
01200 Genetic Information Processing	01220 Translation	Other translation proteins	Y54E5A.6.faa tRNA-dihydrouridine synthase 2 [EC:1.-.-.-]
01200 Genetic Information Processing	01220 Translation	Other translation proteins	14242.m00098.faa tRNA-dihydrouridine synthase 3 [EC:1.-.-.-]
01200 Genetic Information Processing	01220 Translation	Other translation proteins	14367.m00301.faa ATP-binding cassette, sub-family F, member 2
01200 Genetic Information Processing	01220 Translation	Other translation proteins	gi-39586541-emb-CAE73668.1-.faa miaA; tRNA delta(2)-isopentenylpyrophosphate transferase [EC:2.5.1.8]
01200 Genetic Information Processing	01220 Translation	Other translation proteins	gi-39598390-emb-CAE69083.1-.faa bifunctional enzyme involved in thiolation and methylation of tRNA
01200 Genetic Information Processing	01220 Translation	Other translation proteins	gi-39581461-emb-CAE67991.1-.faa GCD14; tRNA (adenine-N1-)-methyltransferase [EC:2.1.1.36]
01200 Genetic Information Processing	01220 Translation	Other translation proteins	14239.m00344.faa trm1; tRNA (guanine-N2-)-methyltransferase [EC:2.1.1.32]
01200 Genetic Information Processing	01220 Translation	Other translation proteins	cr01.Contig32.wum.112.1.faa trmU; tRNA (5-methylaminomethyl-2-thiouridylate)-methyltransferase [EC:2.1.1.61]
01200 Genetic Information Processing	01220 Translation	Other translation proteins	B0491.7.faa dph5; diphthine synthase [EC:2.1.1.98]
01200 Genetic Information Processing	01220 Translation	Other translation proteins	T03F1.7.faa dimethyladenosine transferase [EC:2.1.1.-]
01200 Genetic Information Processing	01220 Translation	Other translation proteins	15133.m00188.faa dimethyladenosine transferase [EC:2.1.1.-]
01200 Genetic Information Processing	01220 Translation	Other translation proteins	cr01.Contig5.wum.474.1.faa RNA methyltransferase, TrmH family [EC:2.1.1.-]
01200 Genetic Information Processing	01220 Translation	Other translation proteins	cr01.Contig95.wum.6.1.faa tgt; queuine tRNA-ribosyltransferase [EC:2.4.2.29]
01200 Genetic Information Processing	01220 Translation	Other translation proteins	ZK829.6.faa tgt; queuine tRNA-ribosyltransferase [EC:2.4.2.29]
01200 Genetic Information Processing	01220 Translation	Other translation proteins	cr01.Contig3.wum.433.1.faa dys1; deoxyhypusine synthase [EC:2.5.1.46]
01200 Genetic Information Processing	01220 Translation	Other translation proteins	14992.m11057.faa pcnB; poly(A) polymerase [EC:2.7.7.19]
01200 Genetic Information Processing	01220 Translation	Other translation proteins	gi-39590491-emb-CAE66231.1-.faa tRNA nucleotidyltransferase (CCA-adding enzyme) [EC:2.7.7.25 2.7.7.21]
01200 Genetic Information Processing	01220 Translation	Other translation proteins	C14B1.5.faa diphthamide synthase subunit DPH2
01200 Genetic Information Processing	01220 Translation	Other translation proteins	C09G5.2.faa diphthamide synthase subunit DPH2
01200 Genetic Information Processing	01220 Translation	Other translation proteins	T25G3.3.faa nonsense-mediated mRNA decay protein 3
01200 Genetic Information Processing	01220 Translation	Other translation proteins	14974.m00815.faa putative translation factor
01200 Genetic Information Processing	01220 Translation	Other translation proteins	gi-39584041-emb-CAE66447.1-.faa putative translation factor
01200 Genetic Information Processing	01220 Translation	Other translation proteins	HC02056.faa TdcF protein
01200 Genetic Information Processing	01220 Translation	Other translation proteins	gi-39584221-emb-CAE61596.1-.faa PUA domain protein
01200 Genetic Information Processing	01220 Translation	Other translation proteins	gi-39596945-emb-CAE59172.1-.faa PUA domain protein
01200 Genetic Information Processing	01220 Translation	Other translation proteins	D2030.6.faa homologs of the eukaryotic argonaute protein
01200 Genetic Information Processing	01220 Translation	Other translation proteins	cr01.Contig7.wum.25.1.faa tRNA pseudouridine synthase A [EC:5.4.99.12]
01200 Genetic Information Processing	01220 Translation	Other translation proteins	13372.m00041.faa ribosomal large subunit pseudouridine synthase C [EC:5.4.99.12]
01200 Genetic Information Processing	01230 Folding, Sorting and Degradation	Protein export [PATH:ko03060]	AC00395.faa preprotein translocase SecY subunit
01200 Genetic Information Processing	01230 Folding, Sorting and Degradation	Protein export [PATH:ko03060]	15163.m00126.faa spoIIIJ, OXA1; preprotein translocase YidC subunit
01200 Genetic Information Processing	01230 Folding, Sorting and Degradation	Protein export [PATH:ko03060]	HC00221.faa SPASEI, lepB; signal peptidase I [EC:3.4.21.89]
01200 Genetic Information Processing	01230 Folding, Sorting and Degradation	Protein export [PATH:ko03060]	13256.m00042.faa signal recognition particle, subunit SRP9
01200 Genetic Information Processing	01230 Folding, Sorting and Degradation	Protein export [PATH:ko03060]	F08D12.1.faa signal recognition particle, subunit SRP72
01200 Genetic Information Processing	01230 Folding, Sorting and Degradation	Protein export [PATH:ko03060]	14974.m00809.faa signal recognition particle, subunit SRP19
01200 Genetic Information Processing	01230 Folding, Sorting and Degradation	Protein export [PATH:ko03060]	14317.m00276.faa ffh; signal recognition particle, subunit SRP54
01200 Genetic Information Processing	01230 Folding, Sorting and Degradation	Protein export [PATH:ko03060]	14387.m00358.faa ftsY; signal recognition particle receptor
01200 Genetic Information Processing	01230 Folding, Sorting and Degradation	Protein export [PATH:ko03060]	cr01.Contig51.wum.100.1.faa Mg-dependent DNase [EC:3.1.21.-]
01200 Genetic Information Processing	01230 Folding, Sorting and Degradation	Type II secretion system [PATH:ko03090]	gi-39585058-emb-CAE62709.1-.faa comEB; dCMP deaminase [EC:3.5.4.12]
01200 Genetic Information Processing	01230 Folding, Sorting and Degradation	Protein folding and associated processing	MI02423.faa membrane protease subunit HflC [EC:3.4.-.-]
01200 Genetic Information Processing	01230 Folding, Sorting and Degradation	Protein folding and associated processing	gi-39591115-emb-CAE58895.1-.faa protein disulfide-isomerase [EC:5.3.4.1]
01200 Genetic Information Processing	01230 Folding, Sorting and Degradation	Protein folding and associated processing	gi-39596595-emb-CAE63214.1-.faa protein disulfide-isomerase [EC:5.3.4.1]
01200 Genetic Information Processing	01230 Folding, Sorting and Degradation	Protein folding and associated processing	gi-39594320-emb-CAE71898.1-.faa protein disulfide-isomerase [EC:5.3.4.1]
01200 Genetic Information Processing	01230 Folding, Sorting and Degradation	Protein folding and associated processing	NB03894.faa msrA; peptide-methionine (S)-S-oxide reductase [EC:1.8.4.11]
01200 Genetic Information Processing	01230 Folding, Sorting and Degradation	Protein folding and associated processing	SR01305.faa msrB; peptide-methionine (R)-S-oxide reductase [EC:1.8.4.12]
01200 Genetic Information Processing	01230 Folding, Sorting and Degradation	Protein folding and associated processing	SS01309.faa PRDX, ahpC; peroxiredoxin (alkyl hydroperoxide reductase subunit C) [EC:1.11.1.15]
01200 Genetic Information Processing	01230 Folding, Sorting and Degradation	Protein folding and associated processing	cr01.Contig13.wum.31.1.faa pcm; protein-L-isoaspartate(D-aspartate) O-methyltransferase [EC:2.1.1.77]
01200 Genetic Information Processing	01230 Folding, Sorting and Degradation	Protein folding and associated processing	M01E11.1.faa protein-S-isoprenylcysteine O-methyltransferase [EC:2.1.1.100]
01200 Genetic Information Processing	01230 Folding, Sorting and Degradation	Protein folding and associated processing	K07A1.9b.faa ate1; arginine-tRNA-protein transferase [EC:2.3.2.8]
01200 Genetic Information Processing	01230 Folding, Sorting and Degradation	Protein folding and associated processing	MJ01182.faa peptidylprolyl isomerase [EC:5.2.1.8]
01200 Genetic Information Processing	01230 Folding, Sorting and Degradation	Protein folding and associated processing	MH10522.faa peptidylprolyl isomerase [EC:5.2.1.8]
01200 Genetic Information Processing	01230 Folding, Sorting and Degradation	Protein folding and associated processing	gi-39590613-emb-CAE64983.1-.faa peptidylprolyl isomerase [EC:5.2.1.8]
01200 Genetic Information Processing	01230 Folding, Sorting and Degradation	Protein folding and associated processing	cr01.Contig4.wum.37.1.faa peptidylprolyl isomerase [EC:5.2.1.8]
01200 Genetic Information Processing	01230 Folding, Sorting and Degradation	Protein folding and associated processing	AE01335.faa peptidylprolyl isomerase [EC:5.2.1.8]
01200 Genetic Information Processing	01230 Folding, Sorting and Degradation	Protein folding and associated processing	AC05512.faa peptidylprolyl isomerase [EC:5.2.1.8]
01200 Genetic Information Processing	01230 Folding, Sorting and Degradation	Protein folding and associated processing	MP02144.faa peptidylprolyl isomerase [EC:5.2.1.8]
01200 Genetic Information Processing	01230 Folding, Sorting and Degradation	Protein folding and associated processing	cr01.Contig87.wum.27.1.faa peptidylprolyl isomerase [EC:5.2.1.8]
01200 Genetic Information Processing	01230 Folding, Sorting and Degradation	Protein folding and associated processing	C02D5.3a.faa stringent starvation protein A
01200 Genetic Information Processing	01230 Folding, Sorting and Degradation	Protein folding and associated processing	cr01.Contig14.wum.81.1.faa thioredoxin-like protein
01200 Genetic Information Processing	01230 Folding, Sorting and Degradation	Protein folding and associated processing	AC00952.faa NACA; nascent polypeptide-associated complex subunit alpha
01200 Genetic Information Processing	01230 Folding, Sorting and Degradation	Protein folding and associated processing	PT00645.faa BTF3; nascent polypeptide-associated complex subunit beta
01200 Genetic Information Processing	01230 Folding, Sorting and Degradation	SNARE interactions in vesicular transport [PATH:ko04130]	F56A8.7b.faa syntaxin 2/3/4
01200 Genetic Information Processing	01230 Folding, Sorting and Degradation	SNARE interactions in vesicular transport [PATH:ko04130]	cr01.Contig127.wum.34.1.faa syntaxin 16
01200 Genetic Information Processing	01230 Folding, Sorting and Degradation	SNARE interactions in vesicular transport [PATH:ko04130]	F55A11.2.faa syntaxin 5
01200 Genetic Information Processing	01230 Folding, Sorting and Degradation	SNARE interactions in vesicular transport [PATH:ko04130]	cr01.Contig16.wum.260.1.faa syntaxin 17
01200 Genetic Information Processing	01230 Folding, Sorting and Degradation	SNARE interactions in vesicular transport [PATH:ko04130]	XI04384.faa vesicle transport through interaction with t-SNAREs 1
01200 Genetic Information Processing	01230 Folding, Sorting and Degradation	SNARE interactions in vesicular transport [PATH:ko04130]	14973.m02681.faa GOS1; golgi SNAP receptor complex member 1
01200 Genetic Information Processing	01230 Folding, Sorting and Degradation	SNARE interactions in vesicular transport [PATH:ko04130]	14961.m05001.faa BOS1; golgi SNAP receptor complex member 2 (Membrin)
01200 Genetic Information Processing	01230 Folding, Sorting and Degradation	SNARE interactions in vesicular transport [PATH:ko04130]	MA00502.faa blocked early in transport 1
01200 Genetic Information Processing	01230 Folding, Sorting and Degradation	SNARE interactions in vesicular transport [PATH:ko04130]	cr01.Contig13.wum.290.1.faa synaptosomal-associated protein, 23kDa
01200 Genetic Information Processing	01230 Folding, Sorting and Degradation	SNARE interactions in vesicular transport [PATH:ko04130]	HC07289.faa synaptosomal-associated protein, 29kDa
01200 Genetic Information Processing	01230 Folding, Sorting and Degradation	SNARE interactions in vesicular transport [PATH:ko04130]	cr01.Contig289.wum.2.1.faa vesicle-associated membrane protein 8 (endobrevin)
01200 Genetic Information Processing	01230 Folding, Sorting and Degradation	SNARE interactions in vesicular transport [PATH:ko04130]	B0361.10.faa synaptobrevin homolog YKT6
01200 Genetic Information Processing	01230 Folding, Sorting and Degradation	SNARE interactions in vesicular transport [PATH:ko04130]	13066.m00240.faa vesicle transport protein SEC22
01200 Genetic Information Processing	01230 Folding, Sorting and Degradation	Regulation of autophagy [PATH:ko04140]	cr01.Contig14.wum.60.1.faa insulin
01200 Genetic Information Processing	01230 Folding, Sorting and Degradation	Regulation of autophagy [PATH:ko04140]	cr01.Contig40.wum.102.1.faa ATG1; unc51-like kinase [EC:2.7.11.1]
01200 Genetic Information Processing	01230 Folding, Sorting and Degradation	Regulation of autophagy [PATH:ko04140]	gi-39593624-emb-CAE61916.1-.faa vacuolar protein 8
01200 Genetic Information Processing	01230 Folding, Sorting and Degradation	Regulation of autophagy [PATH:ko04140]	cr01.Contig2.wum.432.1.faa VPS15; phosphoinositide-3-kinase, regulatory subunit 4, p150 [EC:2.7.11.1]
01200 Genetic Information Processing	01230 Folding, Sorting and Degradation	Regulation of autophagy [PATH:ko04140]	cr01.Contig44.wum.33.1.faa VPS30, ATG6; beclin 1
01200 Genetic Information Processing	01230 Folding, Sorting and Degradation	Regulation of autophagy [PATH:ko04140]	gi-39595448-emb-CAE60486.1-.faa PIK3C3, VPS34; phosphatidylinositol 3-kinase [EC:2.7.1.137]
01200 Genetic Information Processing	01230 Folding, Sorting and Degradation	Regulation of autophagy [PATH:ko04140]	cr01.Contig73.wum.28.1.faa PIK3C3, VPS34; phosphatidylinositol 3-kinase [EC:2.7.1.137]
01200 Genetic Information Processing	01230 Folding, Sorting and Degradation	Regulation of autophagy [PATH:ko04140]	NB00919.faa PIK3C3, VPS34; phosphatidylinositol 3-kinase [EC:2.7.1.137]
01200 Genetic Information Processing	01230 Folding, Sorting and Degradation	Regulation of autophagy [PATH:ko04140]	15295.m00026.faa PIK3C3, VPS34; phosphatidylinositol 3-kinase [EC:2.7.1.137]
01200 Genetic Information Processing	01230 Folding, Sorting and Degradation	Regulation of autophagy [PATH:ko04140]	cr01.Contig5.wum.318.1.faa autophagy-related protein 12
01200 Genetic Information Processing	01230 Folding, Sorting and Degradation	Regulation of autophagy [PATH:ko04140]	cr01.Contig32.wum.72.1.faa autophagy-related protein 7
01200 Genetic Information Processing	01230 Folding, Sorting and Degradation	Regulation of autophagy [PATH:ko04140]	Y71G12B.12a.faa autophagy-related protein 5
01200 Genetic Information Processing	01230 Folding, Sorting and Degradation	Regulation of autophagy [PATH:ko04140]	NB01152.faa ATG8, LC3; GABA(A) receptor-associated protein (autophagy-related protein 8)
01200 Genetic Information Processing	01230 Folding, Sorting and Degradation	Regulation of autophagy [PATH:ko04140]	gi-39584475-emb-CAE72613.1-.faa autophagy-related protein 4 [EC:3.4.22.-]
01200 Genetic Information Processing	01230 Folding, Sorting and Degradation	Regulation of autophagy [PATH:ko04140]	gi-39585989-emb-CAE68280.1-.faa autophagy-related protein 3
01200 Genetic Information Processing	01230 Folding, Sorting and Degradation	Ubiquitin mediated proteolysis [PATH:ko04120]	cr01.Contig65.wum.8.1.faa UBA1; ubiquitin-activating enzyme E1 [EC:6.3.2.19]
01200 Genetic Information Processing	01230 Folding, Sorting and Degradation	Ubiquitin mediated proteolysis [PATH:ko04120]	K06H7.6.faa anaphase-promoting complex component APC2
01200 Genetic Information Processing	01230 Folding, Sorting and Degradation	Ubiquitin mediated proteolysis [PATH:ko04120]	cr01.Contig2.wum.721.1.faa CDC27; anaphase-promoting complex component APC3
01200 Genetic Information Processing	01230 Folding, Sorting and Degradation	Ubiquitin mediated proteolysis [PATH:ko04120]	Y110A7A.17a.faa CDC27; anaphase-promoting complex component APC3
01200 Genetic Information Processing	01230 Folding, Sorting and Degradation	Ubiquitin mediated proteolysis [PATH:ko04120]	14979.m04674.faa CDC16; anaphase-promoting complex component APC6
01200 Genetic Information Processing	01230 Folding, Sorting and Degradation	Ubiquitin mediated proteolysis [PATH:ko04120]	gi-39586095-emb-CAE69171.1-.faa CDC23; anaphase-promoting complex component APC8
01200 Genetic Information Processing	01230 Folding, Sorting and Degradation	Ubiquitin mediated proteolysis [PATH:ko04120]	cr01.Contig8.wum.124.1.faa DOC1; anaphase-promoting complex component APC10
01200 Genetic Information Processing	01230 Folding, Sorting and Degradation	Ubiquitin mediated proteolysis [PATH:ko04120]	cr01.Contig39.wum.56.1.faa S-phase kinase-associated protein 1
01200 Genetic Information Processing	01230 Folding, Sorting and Degradation	Ubiquitin mediated proteolysis [PATH:ko04120]	MI02383.faa ROC1; ring-box 1
01200 Genetic Information Processing	01230 Folding, Sorting and Degradation	Ubiquitin mediated proteolysis [PATH:ko04120]	gi-39591800-emb-CAE71378.1-.faa cullin 2
01200 Genetic Information Processing	01230 Folding, Sorting and Degradation	Ubiquitin mediated proteolysis [PATH:ko04120]	gi-39584030-emb-CAE66436.1-.faa transcription elongation factor B, polypeptide 1
01200 Genetic Information Processing	01230 Folding, Sorting and Degradation	Ubiquitin mediated proteolysis [PATH:ko04120]	cr01.Contig6.wum.217.1.faa hect domain ubiquitin protein ligase E3 component [EC:6.3.2.-]
01200 Genetic Information Processing	01230 Folding, Sorting and Degradation	Ubiquitin mediated proteolysis [PATH:ko04120]	MJ00385.faa hect domain ubiquitin protein ligase E3 component [EC:6.3.2.-]
01200 Genetic Information Processing	01230 Folding, Sorting and Degradation	Ubiquitin mediated proteolysis [PATH:ko04120]	cr01.Contig1.wum.32.1.faa hect domain ubiquitin protein ligase E3 component [EC:6.3.2.-]
01200 Genetic Information Processing	01230 Folding, Sorting and Degradation	Ubiquitin mediated proteolysis [PATH:ko04120]	cr01.Contig65.wum.89.1.faa hect domain ubiquitin protein ligase E3 component [EC:6.3.2.-]
01200 Genetic Information Processing	01230 Folding, Sorting and Degradation	Ubiquitin mediated proteolysis [PATH:ko04120]	gi-39579211-emb-CAE56991.1-.faa cell division cycle 20-like protein 1, cofactor of APC complex
01200 Genetic Information Processing	01230 Folding, Sorting and Degradation	Ubiquitin mediated proteolysis [PATH:ko04120]	D2030.9a.faa BTRC, beta-TRCP; F-box and WD-40 domain protein 1/11
01200 Genetic Information Processing	01230 Folding, Sorting and Degradation	Ubiquitin mediated proteolysis [PATH:ko04120]	F48E8.7a.faa FBXL1; F-box and leucine-rich repeat protein 1 (S-phase kinase-associated protein 2)
01200 Genetic Information Processing	01230 Folding, Sorting and Degradation	Ubiquitin mediated proteolysis [PATH:ko04120]	MP01386.faa BTB domain ubiquitin protein ligase cofactor
01200 Genetic Information Processing	01230 Folding, Sorting and Degradation	Ubiquitin mediated proteolysis [PATH:ko04120]	cr01.Contig20.wum.44.1.faa BTB domain ubiquitin protein ligase cofactor
01200 Genetic Information Processing	01230 Folding, Sorting and Degradation	Proteasome [PATH:ko03050]	PT03916.faa 20S proteasome subunit alpha 3 [EC:3.4.25.1]
01200 Genetic Information Processing	01230 Folding, Sorting and Degradation	Proteasome [PATH:ko03050]	cr01.Contig100.wum.24.1.faa 20S proteasome subunit beta 2 [EC:3.4.25.1]
01200 Genetic Information Processing	01230 Folding, Sorting and Degradation	Proteasome [PATH:ko03050]	HC00052.faa 20S proteasome subunit beta 3 [EC:3.4.25.1]
01200 Genetic Information Processing	01230 Folding, Sorting and Degradation	Proteasome [PATH:ko03050]	MH02499.faa 20S proteasome subunit beta 4 [EC:3.4.25.1]
01200 Genetic Information Processing	01230 Folding, Sorting and Degradation	Proteasome [PATH:ko03050]	gi-39584419-emb-CAE72557.1-.faa 20S proteasome subunit beta 5 [EC:3.4.25.1]
01200 Genetic Information Processing	01230 Folding, Sorting and Degradation	Proteasome [PATH:ko03050]	cr01.Contig4.wum.118.1.faa 20S proteasome subunit beta 6 [EC:3.4.25.1]
01200 Genetic Information Processing	01230 Folding, Sorting and Degradation	Proteasome [PATH:ko03050]	HC00936.faa 20S proteasome subunit beta 7 [EC:3.4.25.1]
01200 Genetic Information Processing	01230 Folding, Sorting and Degradation	Proteasome [PATH:ko03050]	XI04414.faa PSMD2; 26S proteasome regulatory subunit N1
01200 Genetic Information Processing	01230 Folding, Sorting and Degradation	Proteasome [PATH:ko03050]	gi-39579798-emb-CAE56537.1-.faa PSMD1; 26S proteasome regulatory subunit N2
01200 Genetic Information Processing	01230 Folding, Sorting and Degradation	Proteasome [PATH:ko03050]	gi-39591674-emb-CAE71252.1-.faa PSMD3; 26S proteasome regulatory subunit N3
01200 Genetic Information Processing	01230 Folding, Sorting and Degradation	Proteasome [PATH:ko03050]	gi-39583108-emb-CAE60648.1-.faa PSMD12; 26S proteasome regulatory subunit N5
01200 Genetic Information Processing	01230 Folding, Sorting and Degradation	Proteasome [PATH:ko03050]	gi-39583760-emb-CAE63864.1-.faa PSMD12; 26S proteasome regulatory subunit N5
01200 Genetic Information Processing	01230 Folding, Sorting and Degradation	Proteasome [PATH:ko03050]	cr01.Contig4.wum.294.1.faa PSMD11; 26S proteasome regulatory subunit N6
01200 Genetic Information Processing	01230 Folding, Sorting and Degradation	Proteasome [PATH:ko03050]	14973.m02631.faa PSMD11; 26S proteasome regulatory subunit N6
01200 Genetic Information Processing	01230 Folding, Sorting and Degradation	Proteasome [PATH:ko03050]	B0025.2.faa PSMD11; 26S proteasome regulatory subunit N6
01200 Genetic Information Processing	01230 Folding, Sorting and Degradation	Proteasome [PATH:ko03050]	14973.m02646.faa 26S proteasome regulatory subunit N7
01200 Genetic Information Processing	01230 Folding, Sorting and Degradation	Proteasome [PATH:ko03050]	Y67H2A.6.faa PSMD7; 26S proteasome regulatory subunit N8
01200 Genetic Information Processing	01230 Folding, Sorting and Degradation	Proteasome [PATH:ko03050]	R12E2.3.faa PSMD7; 26S proteasome regulatory subunit N8
01200 Genetic Information Processing	01230 Folding, Sorting and Degradation	Proteasome [PATH:ko03050]	cr01.Contig2.wum.281.1.faa PSMD13; 26S proteasome regulatory subunit N9
01200 Genetic Information Processing	01230 Folding, Sorting and Degradation	Proteasome [PATH:ko03050]	AS14351.faa PSMD13; 26S proteasome regulatory subunit N9
01200 Genetic Information Processing	01230 Folding, Sorting and Degradation	Proteasome [PATH:ko03050]	cr01.Contig6.wum.304.1.faa PSMD4; 26S proteasome regulatory subunit N10
01200 Genetic Information Processing	01230 Folding, Sorting and Degradation	Proteasome [PATH:ko03050]	14528.m00113.faa 26S proteasome regulatory subunit N11
01200 Genetic Information Processing	01230 Folding, Sorting and Degradation	Proteasome [PATH:ko03050]	14979.m04458.faa PSMD8; 26S proteasome regulatory subunit N12
01200 Genetic Information Processing	01230 Folding, Sorting and Degradation	Proteasome [PATH:ko03050]	gi-39581033-emb-CAE72514.1-.faa 26S proteasome regulatory subunit N13
01200 Genetic Information Processing	01230 Folding, Sorting and Degradation	Proteasome [PATH:ko03050]	AE03379.faa 26S proteasome non-ATPase regulatory subunit 9
01200 Genetic Information Processing	01230 Folding, Sorting and Degradation	Proteasome [PATH:ko03050]	ZK265.1b.faa 26S proteasome non-ATPase regulatory subunit 10
01200 Genetic Information Processing	01230 Folding, Sorting and Degradation	Proteasome [PATH:ko03050]	F40G9.1.faa 26S proteasome non-ATPase regulatory subunit 10
01200 Genetic Information Processing	01230 Folding, Sorting and Degradation	Proteasome [PATH:ko03050]	cr01.Contig35.wum.97.1.faa proteasome activator subunit 3 (PA28 gamma)
01200 Genetic Information Processing	01240 Replication and Repair	DNA polymerase [PATH:ko03030]	AC00353.faa dnaX; DNA polymerase III gamma and tau subunit [EC:2.7.7.7]
01200 Genetic Information Processing	01240 Replication and Repair	DNA polymerase [PATH:ko03030]	cr01.Contig3760.wum.1.1.faa dinB; DNA polymerase IV [EC:2.7.7.7]
01200 Genetic Information Processing	01240 Replication and Repair	DNA polymerase [PATH:ko03030]	cr01.Contig5.wum.584.1.faa DNA polymerase alpha, subunit A [EC:2.7.7.7]
01200 Genetic Information Processing	01240 Replication and Repair	DNA polymerase [PATH:ko03030]	gi-39579524-emb-CAE56175.1-.faa DNA polymerase alpha, subunit B [EC:2.7.7.7]
01200 Genetic Information Processing	01240 Replication and Repair	DNA polymerase [PATH:ko03030]	gi-39580725-emb-CAE64111.1-.faa DNA primase large subunit [EC:2.7.7.-]
01200 Genetic Information Processing	01240 Replication and Repair	DNA polymerase [PATH:ko03030]	cr01.Contig4.wum.404.1.faa DNA primase small subunit [EC:2.7.7.-]
01200 Genetic Information Processing	01240 Replication and Repair	DNA polymerase [PATH:ko03030]	Y67D2.5.faa DNA polymerase delta, subunit B [EC:2.7.7.7]
01200 Genetic Information Processing	01240 Replication and Repair	DNA polymerase [PATH:ko03030]	cr01.Contig5332.wum.2.1.faa DNA polymerase delta, subunit B [EC:2.7.7.7]
01200 Genetic Information Processing	01240 Replication and Repair	DNA polymerase [PATH:ko03030]	gi-39587587-emb-CAE58525.1-.faa DNA polymerase delta, subunit C [EC:2.7.7.7]
01200 Genetic Information Processing	01240 Replication and Repair	DNA polymerase [PATH:ko03030]	gi-39584433-emb-CAE72571.1-.faa DNA polymerase epsilon, subunit A [EC:2.7.7.7]
01200 Genetic Information Processing	01240 Replication and Repair	DNA polymerase [PATH:ko03030]	XI04398.faa DNA Polymerase epsilon, subunit C [EC:2.7.7.7]
01200 Genetic Information Processing	01240 Replication and Repair	DNA polymerase [PATH:ko03030]	F42G9.6b.faa DNA polymerase epsilon, subunit D [EC:2.7.7.7]
01200 Genetic Information Processing	01240 Replication and Repair	DNA polymerase [PATH:ko03030]	cr01.Contig3.wum.470.1.faa DNA polymerase epsilon, subunit D [EC:2.7.7.7]
01200 Genetic Information Processing	01240 Replication and Repair	DNA polymerase [PATH:ko03030]	gi-39591413-emb-CAE73467.1-.faa DNA polymerase gamma subunit [EC:2.7.7.7]
01200 Genetic Information Processing	01240 Replication and Repair	DNA polymerase [PATH:ko03030]	cr01.Contig11.wum.81.1.faa rev3; DNA polymerase zeta subunit [EC:2.7.7.7]
01200 Genetic Information Processing	01240 Replication and Repair	DNA polymerase [PATH:ko03030]	cr01.Contig133.wum.13.1.faa DNA polymerase eta subunit [EC:2.7.7.7]
01200 Genetic Information Processing	01240 Replication and Repair	DNA polymerase [PATH:ko03030]	cr01.Contig16.wum.102.1.faa DNA polymerase sigma subunit [EC:2.7.7.7]
01200 Genetic Information Processing	01240 Replication and Repair	DNA polymerase [PATH:ko03030]	cr01.Contig2.wum.2.1.faa DNA repair protein REV1 [EC:2.7.7.-]
01200 Genetic Information Processing	01240 Replication and Repair	Replication complex	K08H10.1.faa topoisomerase IV subunit A [EC:5.99.1.-]
01200 Genetic Information Processing	01240 Replication and Repair	Replication complex	gi-39589897-emb-CAE60895.1-.faa topoisomerase IV subunit A [EC:5.99.1.-]
01200 Genetic Information Processing	01240 Replication and Repair	Replication complex	14765.m00814.faa topoisomerase IV subunit A [EC:5.99.1.-]
01200 Genetic Information Processing	01240 Replication and Repair	Replication complex	gi-39590156-emb-CAE61154.1-.faa topoisomerase IV subunit A [EC:5.99.1.-]
01200 Genetic Information Processing	01240 Replication and Repair	Replication complex	gi-39582442-emb-CAE74826.1-.faa topoisomerase IV subunit A [EC:5.99.1.-]
01200 Genetic Information Processing	01240 Replication and Repair	Replication complex	cr01.Contig6.wum.555.1.faa topoisomerase IV subunit A [EC:5.99.1.-]
01200 Genetic Information Processing	01240 Replication and Repair	Replication complex	Y73E7A.2.faa topoisomerase IV subunit A [EC:5.99.1.-]
01200 Genetic Information Processing	01240 Replication and Repair	Replication complex	R11D1.1a.faa topoisomerase IV subunit A [EC:5.99.1.-]
01200 Genetic Information Processing	01240 Replication and Repair	Replication complex	T23D8.3.faa topoisomerase IV subunit A [EC:5.99.1.-]
01200 Genetic Information Processing	01240 Replication and Repair	Replication complex	T05E11.4.faa DNA topoisomerase VI subunit A [EC:5.99.1.3]
01200 Genetic Information Processing	01240 Replication and Repair	Replication complex	cr01.Contig4.wum.404.1.faa DNA primase small subunit [EC:2.7.7.-]
01200 Genetic Information Processing	01240 Replication and Repair	Replication complex	gi-39580725-emb-CAE64111.1-.faa DNA primase large subunit [EC:2.7.7.-]
01200 Genetic Information Processing	01240 Replication and Repair	Replication complex	14974.m00801.faa DNA topoisomerase I [EC:5.99.1.2]
01200 Genetic Information Processing	01240 Replication and Repair	Replication complex	R05D3.1.faa DNA topoisomerase II [EC:5.99.1.3]
01200 Genetic Information Processing	01240 Replication and Repair	Replication complex	cr01.Contig9.wum.320.1.faa DNA topoisomerase III [EC:5.99.1.2]
01200 Genetic Information Processing	01240 Replication and Repair	Replication complex	T24G10.2.faa DNA topoisomerase type I [EC:5.99.1.2]
01200 Genetic Information Processing	01240 Replication and Repair	Replication complex	Y39E4B.3a.faa single-strand DNA-binding protein
01200 Genetic Information Processing	01240 Replication and Repair	Replication complex	PT00745.faa single-strand DNA-binding protein
01200 Genetic Information Processing	01240 Replication and Repair	Other replication, recombination and repair proteins	cr01.Contig153.wum.15.1.faa dcm; DNA (cytosine-5-)-methyltransferase [EC:2.1.1.37]
01200 Genetic Information Processing	01240 Replication and Repair	Other replication, recombination and repair proteins	gi-39580875-emb-CAE73873.1-.faa site-specific DNA-methyltransferase (adenine-specific) [EC:2.1.1.72]
01200 Genetic Information Processing	01240 Replication and Repair	Other replication, recombination and repair proteins	cr01.Contig27.wum.114.1.faa sbcB; exodeoxyribonuclease I [EC:3.1.11.1]
01200 Genetic Information Processing	01240 Replication and Repair	Other replication, recombination and repair proteins	14990.m08097.faa [EC:3.1.11.-]
01200 Genetic Information Processing	01240 Replication and Repair	Other replication, recombination and repair proteins	cr01.Contig2.wum.649.1.faa rnhA; ribonuclease HI [EC:3.1.26.4]
01200 Genetic Information Processing	01240 Replication and Repair	Other replication, recombination and repair proteins	F59A6.6c.faa rnhA; ribonuclease HI [EC:3.1.26.4]
01200 Genetic Information Processing	01240 Replication and Repair	Other replication, recombination and repair proteins	F10G7.2.faa nuc; micrococcal nuclease [EC:3.1.31.1]
01200 Genetic Information Processing	01240 Replication and Repair	Other replication, recombination and repair proteins	14923.m00297.faa DNA repair protein Rad51
01200 Genetic Information Processing	01240 Replication and Repair	Other replication, recombination and repair proteins	cr01.Contig1.wum.187.1.faa DNA mismatch repair protein MutL
01200 Genetic Information Processing	01240 Replication and Repair	Other replication, recombination and repair proteins	14924.m00109.faa DNA mismatch repair protein MSH4
01200 Genetic Information Processing	01240 Replication and Repair	Other replication, recombination and repair proteins	cr01.Contig8.wum.110.3.faa DNA mismatch repair protein MSH5
01200 Genetic Information Processing	01240 Replication and Repair	Other replication, recombination and repair proteins	cr01.Contig45.wum.67.1.faa endonuclease III related protein
01200 Genetic Information Processing	01240 Replication and Repair	Other replication, recombination and repair proteins	gi-39598273-emb-CAE68965.1-.faa RAD2; flap endonuclease-1 [EC:3.-.-.-]
01200 Genetic Information Processing	01240 Replication and Repair	Other replication, recombination and repair proteins	gi-39595717-emb-CAE67220.1-.faa RAD2; flap endonuclease-1 [EC:3.-.-.-]
01200 Genetic Information Processing	01240 Replication and Repair	Other replication, recombination and repair proteins	cr01.Contig233.wum.2.1.faa ATP-dependent DNA helicase RecQ [EC:3.6.1.-]
01200 Genetic Information Processing	01240 Replication and Repair	Other replication, recombination and repair proteins	cr01.Contig2.wum.515.1.faa nth; DNA-(apurinic or apyrimidinic site) lyase [EC:4.2.99.18]
01200 Genetic Information Processing	01240 Replication and Repair	Other replication, recombination and repair proteins	gi-39580209-emb-CAE71716.1-.faa nth; DNA-(apurinic or apyrimidinic site) lyase [EC:4.2.99.18]
01200 Genetic Information Processing	01240 Replication and Repair	Other replication, recombination and repair proteins	12992.m00076.faa nth; DNA-(apurinic or apyrimidinic site) lyase [EC:4.2.99.18]
01200 Genetic Information Processing	01240 Replication and Repair	Other replication, recombination and repair proteins	cr01.Contig65.wum.69.1.faa exonuclease SbcC
01200 Genetic Information Processing	01240 Replication and Repair	Other replication, recombination and repair proteins	cr01.Contig7.wum.470.1.faa exonuclease SbcC
01200 Genetic Information Processing	01240 Replication and Repair	Other replication, recombination and repair proteins	F18A1.5.faa RPA1, rpa; replication factor A
01200 Genetic Information Processing	01240 Replication and Repair	Other replication, recombination and repair proteins	AS02974.faa proliferating cell nuclear antigen
01200 Genetic Information Processing	01240 Replication and Repair	Other replication, recombination and repair proteins	gi-39584768-emb-CAE67663.1-.faa proliferating cell nuclear antigen
01200 Genetic Information Processing	01240 Replication and Repair	Other replication, recombination and repair proteins	13432.m00238.faa lig; DNA ligase (ATP) [EC:6.5.1.1]
01200 Genetic Information Processing	01240 Replication and Repair	Other replication, recombination and repair proteins	gi-39594626-emb-CAE72204.1-.faa lig; DNA ligase (ATP) [EC:6.5.1.1]
01200 Genetic Information Processing	01240 Replication and Repair	Other replication, recombination and repair proteins	F19F10.9.faa lig; DNA ligase (ATP) [EC:6.5.1.1]
01200 Genetic Information Processing	01240 Replication and Repair	Other replication, recombination and repair proteins	12853.m00009.faa lig; DNA ligase (ATP) [EC:6.5.1.1]
[truncated: 1,145 more rows]
