# Supplementary material for: Systematic analysis of insertions and deletions specific to nematode proteins and their proposed functional and evolutionary relevance
Source: BMC Evol Biol. 2009 Jan 28;9:23. doi: 10.1186/1471-2148-9-23 (PMC2644674; doi:10.1186/1471-2148-9-23)
Supplement: Additional file 3 — Rates of insertions and deletions of proteins involved in single or multiple pathways. The data provided are the rates in terms of the number of insertions or deletions within the proteins involved in single or multiple pathways by the numbers of protein families. [file 1471-2148-9-23-S3.xls]

## Sheet: BMC_EB_Wang_etal_Add_file3
Rates of insertions and deletions of proteins involved in single or multiple pathways
	Multi-Pathway Proteins	Other
Insertions	3.01 (962/319)	2.42 (1493/618)
Deletions	8.79 (2804/319)	6.29 (3888/618)
