# Supplementary material for: Systematic analysis of insertions and deletions specific to nematode proteins and their proposed functional and evolutionary relevance
Source: BMC Evol Biol. 2009 Jan 28;9:23. doi: 10.1186/1471-2148-9-23 (PMC2644674; doi:10.1186/1471-2148-9-23)
Supplement: Additional file 4 — Sizeable indels (> 4 aa) in proteins involved in cellular pathways (classification based on KEGG). Summary of the identified indels within proteins involved in cellular pathways. Only indels with ≥ 4 aa are considered. [file 1471-2148-9-23-S4.xls]

## Sheet: BMC_EB_Wang_etal_Add_file4
Sizable indels (>4 aa) in proteins involved in cellular pathways (Classification based on KEGG)
Pathway Category	Pathway	Protein	Insertions	Deletions	Insertion	Deletion
		Families			rate	rate
Environmental Information Processing		86	107	552	1.24419	6.4186
	Signal Transduction	60	76	369	1.26667	6.15
	Membrane Transport	22	27	161	1.22727	7.31818
	Signaling Molecules and Interaction	4	4	22	1	5.5
Cellular Processes		134	195	887	1.45522	6.6194
	Endocrine system	52	99	450	1.90385	8.65385
	Sensory System	3	3	15	1	5
	Development	16	21	123	1.3125	7.6875
	Immune System	23	43	193	1.86957	8.3913
	Cell Growth and Death	44	52	265	1.18182	6.02273
	Nervous System	4	4	24	1	6
	Cell Motility	17	17	68	1	4
	Cell Communication	27	47	133	1.74074	4.92593
Genetic Information Processing		316	322	1290	1.01899	4.08228
	Folding, Sorting and Degradation	79	90	312	1.13924	3.94937
	Transcription	53	45	158	0.849057	2.98113
	Translation	140	138	624	0.985714	4.45714
	Replication and repair	44	49	196	1.11364	4.45455
Metabolism		480	456	2693	0.95	5.61042
	Glycan Biosynthesis and Metabolism	41	35	181	0.853659	4.41463
	Metabolism of Cofactors and Vitamins	71	59	364	0.830986	5.12676
	Metabolism of Other Amino Acids	34	49	257	1.44118	7.55882
	Energy Metabolism	83	58	390	0.698795	4.6988
	Biosynthesis of Secondary Metabolites	24	22	113	0.916667	4.70833
	Nucleotide Metabolism	50	55	261	1.1	5.22
	Lipid Metabolism	93	98	513	1.05376	5.51613
	Xenobiotics Biodegradation and Metabolism	47	51	267	1.08511	5.68085
	Biosynthesis of Polyketides&Nonr.Peptides	1	1	3	1	3
	Carbohydrate Metabolism	127	115	948	0.905512	7.46457
	Amino Acid Metabolism	139	149	734	1.07194	5.28058
